# Supplementary material for: The DBB Family in Populus trichocarpa: Identification, Characterization, Evolution and Expression Profiles
Source: Molecules. 2024 Apr 17;29(8):1823. doi: 10.3390/molecules29081823 (PMC11054233; doi:10.3390/molecules29081823)
Supplement: Supplementary file 1 [file molecules-29-01823-s001.zip]

Archive with 8 entries (8 files):
- Figure S1.png
- Table S1.pdf
- Table S2.pdf
- Table S3.xls
- Table S4.pdf
- Table S5.xlsx
- Table S6.xlsx
- Table S7.pdf
