# Supplementary material for: The DBB Family in Populus trichocarpa: Identification, Characterization, Evolution and Expression Profiles
Source: Molecules. 2024 Apr 17;29(8):1823. doi: 10.3390/molecules29081823 (PMC11054233; doi:10.3390/molecules29081823)
Supplement: Supplementary file 1 [file molecules-29-01823-s001.zip › Table S3.xls]

## Sheet: Sheet1
Table S3.RNA-sequencing data for 12 PtrDBB genes used in this study.
Tissues Gene	ApB	AxB	F	FM	G43h	M	ML	PC	REF	RTC	YFB	YMB	phloem3	xylem1
PtrDBB1	0.4	0.55	0	0.17	0.3	0.1	0.6	0.5	0.4	0.4	0.5	0.35	1	0.9
PtrDBB2	0.4	0.5	0.55	0.45	1	0.55	0.5	0.55	0	0.4	0.6	0.4	0.23	0.9
PtrDBB3	0.55	0.2	1	0	1	0	0.55	0.5	0.15	0.33	0.95	0.5	0.9	0.7
PtrDBB4	0.4	0.5	0.55	0.45	1	0.55	0.5	0.55	0	0.4	0.6	0.4	0.23	0.9
PtrDBB5	0.4	0.5	0.55	0.45	1	0.55	0.5	0.55	0	0.4	0.6	0.4	0.23	0.9
PtrDBB6	0.4	0.5	0.55	0.45	1	0.55	0.5	0.55	0	0.4	0.6	0.4	0.23	0.9
PtrDBB7	0.4	0.55	0	0.17	0.3	0.1	0.6	0.5	0.4	0.4	0.5	0.35	1	0.9
PtrDBB8	0.2	0.2	0.2	0.3	0.2	0.15	0	0.15	0.2	0.17	0.3	0.1	0.6	1
PtrDBB9	0.2	0.2	0.2	0.3	0.2	0.15	0	0.15	0.2	0.17	0.3	0.1	0.6	1
PtrDBB10	0.2	0.2	0.2	0.3	0.2	0.15	0	0.15	0.2	0.17	0.3	0.1	0.6	1
PtrDBB11	1	0.7	0.8	0.8	0.6	0.7	0.7	0.65	0.35	0.85	0.5	0.7	0	0.15
PtrDBB12	1	0.7	0.8	0.8	0.6	0.7	0.7	0.65	0.35	0.85	0.5	0.7	0	0.15
