# Supplementary material for: The DBB Family in Populus trichocarpa: Identification, Characterization, Evolution and Expression Profiles
Source: Molecules. 2024 Apr 17;29(8):1823. doi: 10.3390/molecules29081823 (PMC11054233; doi:10.3390/molecules29081823)
Supplement: Supplementary file 1 [file molecules-29-01823-s001.zip › Table S5.xlsx]

## Sheet: Sheet1
Table S5.Detailed information of 28 cis-acting elements of 12 PtrDBB genes.
		light responsive	light responsive	light responsive	light responsive	light responsive	light responsive	light responsive	light responsive	defense and stress responsiveness	defense and stress responsiveness	ABA responsiveness	ABA responsiveness	ABA responsiveness	light responsive	light responsive	SA responsive	light responsive	light responsive	IAA responsive	low-temperature responsive	zein metabolism regulation	drought responsive	GA responsive	light responsive	light responsive	anaerobic responsive	MeJA responsive	IAA responsive
		G-box	G-box	G-box	G-box	G-box	G-box	Box 4	AAAC-motif	TC-rich repeats	TC-rich repeats	ABRE	ABRE	ABRE	AE-box	AE-box	TCA-element	ACE	TCT-motif	TGA-element	LTR	O2-site	MBS	P-box	AT1-motif	MRE	ARE	CGTCA-motif	AuxRR-core
Gene name	Gene ID	CACGTG	CACGAC	CACGTC	TACGTG	CACGTT	TCCACATGGCA	ATTAAT	CAATCAAAACCT	GTTTTCTTAC	ATTCTCTAAC	ACGTG	GACACGTACGT	GCCGCGTGGC	AGAAACAA	AGAAACTT	CCATCTTTTT	CTAACGTATT	TCTTAC	AACGAC	CCGAAA	GATGACATGG	CAACTG	CCTTTTG	AATTATTTTTTATT	AACCTAA	AAACCA	CGTCA	GGTCCAT
PtrDBB1	18095416	2	0	0	0	0	1	4	1	1	0	1	0	0	1	0	2	1	1	1	2	2	0	0	0	0	0	0	0
PtrDBB2	7479705	0	0	0	0	0	0	4	0	0	0	1	0	0	0	1	1	0	0	1	1	0	0	0	1	0	0	0	0
PtrDBB3	7461246	0	0	0	0	0	0	1	0	0	0	0	1	0	0	0	0	0	1	0	2	0	0	0	2	0	1	0	0
PtrDBB4	7470030	1	0	0	0	3	0	4	0	0	0	4	0	0	0	0	0	0	1	0	0	0	0	0	1	0	0	1	0
PtrDBB5	18099222	0	0	0	1	0	0	4	0	0	0	1	0	0	0	0	1	0	0	1	0	0	1	0	2	0	2	0	1
PtrDBB6	7477648	0	0	0	0	0	0	7	0	0	0	0	0	0	0	0	0	0	0	0	1	1	2	0	1	1	1	1	0
PtrDBB7	7480165	0	0	0	1	0	0	1	0	0	0	1	0	1	0	0	3	0	1	2	0	0	2	1	0	0	2	1	1
PtrDBB8	112328214	0	0	0	0	0	0	2	0	2	1	0	0	0	0	0	1	0	3	0	1	0	2	0	0	0	2	0	0
PtrDBB9	7456345	0	1	1	0	1	0	2	0	2	0	2	0	0	0	0	0	0	2	1	0	0	1	0	0	1	5	2	0
PtrDBB10	7463992	2	1	1	0	0	0	5	0	0	0	3	0	0	0	0	1	0	1	1	0	0	1	1	3	2	3	0	0
PtrDBB11	7472328	0	1	2	1	0	0	2	0	0	0	3	0	0	0	0	2	0	1	0	0	1	1	0	0	0	3	3	0
PtrDBB12	18106901	1	0	0	2	0	0	4	1	0	0	3	0	0	0	1	1	0	0	0	1	0	0	0	1	0	1	0	0
