# Supplementary material for: The DBB Family in Populus trichocarpa: Identification, Characterization, Evolution and Expression Profiles
Source: Molecules. 2024 Apr 17;29(8):1823. doi: 10.3390/molecules29081823 (PMC11054233; doi:10.3390/molecules29081823)
Supplement: Supplementary file 1 [file molecules-29-01823-s001.zip › Table S6.xlsx]

## Sheet: Sheet1
Gene ID	Cis-acting element ID	Cis-acting element base sequence	Transcription start site	Cis-acting element base sequence length	Minus/plus strand	Information source	A brief illustration of the role of cis-acting elements
PtrDBB1	G-box	GCCACGTGGA	102	9	+	Arabidopsis thaliana	cis-acting regulatory element involved in light responsiveness
PtrDBB1	G-box	GCCACGTGGA	1476	9	+	Arabidopsis thaliana	cis-acting regulatory element involved in light responsiveness
PtrDBB1	G-box	CACGTG	1478	6	-	Arabidopsis thaliana	cis-acting regulatory element involved in light responsiveness
PtrDBB1	Myc	TCTCTTA	828	7	+	Arabidopsis thaliana
PtrDBB1	G-Box	TCCACATGGCA	101	11	-	Triticum aestivum	cis-acting regulatory element involved in light responsiveness
PtrDBB1	G-Box	CACGTG	1478	6	-	Pisum sativum	cis-acting regulatory element involved in light responsiveness
PtrDBB1	CAAT-box	CAAT	154	4	-	Nicotiana glutinosa
PtrDBB1	CAAT-box	CAAAT	185	5	-	Pisum sativum	common cis-acting element in promoter and enhancer regions
PtrDBB1	CAAT-box	CAAT	213	4	-	Nicotiana glutinosa
PtrDBB1	CAAT-box	CAAAT	317	5	-	Pisum sativum	common cis-acting element in promoter and enhancer regions
PtrDBB1	CAAT-box	CAAAT	393	5	-	Pisum sativum	common cis-acting element in promoter and enhancer regions
PtrDBB1	CAAT-box	CAAAT	463	5	-	Pisum sativum	common cis-acting element in promoter and enhancer regions
PtrDBB1	CAAT-box	CAAAT	483	5	-	Pisum sativum	common cis-acting element in promoter and enhancer regions
PtrDBB1	CAAT-box	CAAAT	508	5	-	Pisum sativum	common cis-acting element in promoter and enhancer regions
PtrDBB1	CAAT-box	CAAT	577	4	+	Nicotiana glutinosa
PtrDBB1	CAAT-box	CAAT	589	4	-	Nicotiana glutinosa
PtrDBB1	CAAT-box	CAAT	612	4	-	Nicotiana glutinosa
PtrDBB1	CAAT-box	CAAT	622	4	-	Nicotiana glutinosa
PtrDBB1	CAAT-box	CAAT	639	4	+	Nicotiana glutinosa
PtrDBB1	CAAT-box	CAAT	669	4	-	Nicotiana glutinosa
PtrDBB1	CAAT-box	CAAAT	691	5	-	Pisum sativum	common cis-acting element in promoter and enhancer regions
PtrDBB1	CAAT-box	CAAT	701	4	-	Nicotiana glutinosa
PtrDBB1	CAAT-box	CAAT	775	4	-	Nicotiana glutinosa
PtrDBB1	CAAT-box	CAAT	843	4	-	Nicotiana glutinosa
PtrDBB1	CAAT-box	CAAT	908	4	-	Nicotiana glutinosa
PtrDBB1	CAAT-box	CAAAT	958	5	-	Pisum sativum	common cis-acting element in promoter and enhancer regions
PtrDBB1	CAAT-box	CAAAT	1068	5	-	Pisum sativum	common cis-acting element in promoter and enhancer regions
PtrDBB1	CAAT-box	CAAT	1208	4	+	Nicotiana glutinosa
PtrDBB1	CAAT-box	CCAAT	1328	5	-	Arabidopsis thaliana	common cis-acting element in promoter and enhancer regions
PtrDBB1	CAAT-box	CAAAT	1363	5	-	Pisum sativum	common cis-acting element in promoter and enhancer regions
PtrDBB1	CAAT-box	CAAT	1464	4	+	Nicotiana glutinosa
PtrDBB1	CAAT-box	CAAAT	1639	5	+	Pisum sativum	common cis-acting element in promoter and enhancer regions
PtrDBB1	CAAT-box	CAAT	1710	4	-	Nicotiana glutinosa
PtrDBB1	CAAT-box	CAAT	1894	4	+	Nicotiana glutinosa
PtrDBB1	CAAT-box	CAAAT	1944	5	-	Pisum sativum	common cis-acting element in promoter and enhancer regions
PtrDBB1	Box 4	ATTAAT	413	6	+	Petroselinum crispum	part of a conserved DNA module involved in light responsiveness
PtrDBB1	Box 4	ATTAAT	715	6	+	Petroselinum crispum	part of a conserved DNA module involved in light responsiveness
PtrDBB1	Box 4	ATTAAT	742	6	+	Petroselinum crispum	part of a conserved DNA module involved in light responsiveness
PtrDBB1	Box 4	ATTAAT	789	6	+	Petroselinum crispum	part of a conserved DNA module involved in light responsiveness
PtrDBB1	TC-rich repeats	GTTTTCTTAC	1000	9	-	Nicotiana tabacum	cis-acting element involved in defense and stress responsiveness
PtrDBB1	Unnamed__4	CTCC	69	4	-	Petroselinum hortense
PtrDBB1	Unnamed__4	CTCC	488	4	+	Petroselinum hortense
PtrDBB1	Unnamed__4	CTCC	1279	4	+	Petroselinum hortense
PtrDBB1	Unnamed__4	CTCC	1431	4	+	Petroselinum hortense
PtrDBB1	Unnamed__4	CTCC	1447	4	+	Petroselinum hortense
PtrDBB1	Unnamed__4	CTCC	1656	4	+	Petroselinum hortense
PtrDBB1	Unnamed__4	CTCC	1720	4	+	Petroselinum hortense
PtrDBB1	Unnamed__4	CTCC	1819	4	-	Petroselinum hortense
PtrDBB1	Unnamed__4	CTCC	1822	4	-	Petroselinum hortense
PtrDBB1	Unnamed__4	CTCC	1840	4	-	Petroselinum hortense
PtrDBB1	Unnamed__4	CTCC	1870	4	-	Petroselinum hortense
PtrDBB1	Unnamed__4	CTCC	1875	4	-	Petroselinum hortense
PtrDBB1	Unnamed__4	CTCC	1925	4	-	Petroselinum hortense
PtrDBB1	Unnamed__4	CTCC	1973	4	-	Petroselinum hortense
PtrDBB1	Unnamed__4	CTCC	1997	4	-	Petroselinum hortense
PtrDBB1	ABRE	GACACGTGGC	1476	9	-	Triticum aestivum	cis-acting element involved in the abscisic acid responsiveness
PtrDBB1	ABRE	CACGTG	1478	6	-	Arabidopsis thaliana	cis-acting element involved in the abscisic acid responsiveness
PtrDBB1	ABRE	ACGTG	1479	5	+	Arabidopsis thaliana	cis-acting element involved in the abscisic acid responsiveness
PtrDBB1	STRE	AGGGG	1697	5	-	Arabidopsis thaliana
PtrDBB1	STRE	AGGGG	1994	5	+	Arabidopsis thaliana
PtrDBB1	AE-box	AGAAACAA	1953	8	+	Arabidopsis thaliana	part of a module for light response
PtrDBB1	TATA-box	TATA	87	4	+	Arabidopsis thaliana	core promoter element around -30 of transcription start
PtrDBB1	TATA-box	TATA	121	4	+	Arabidopsis thaliana	core promoter element around -30 of transcription start
PtrDBB1	TATA-box	TATATTTATATTT	135	12	+	Avena sativa	core promoter element around -30 of transcription start
PtrDBB1	TATA-box	taTATAAAtc	137	9	-	Arabidopsis thaliana	core promoter element around -30 of transcription start
PtrDBB1	TATA-box	TATAAAT	138	7	-	Brassica juncea	core promoter element around -30 of transcription start
PtrDBB1	TATA-box	TATAAA	139	6	-	Helianthus annuus	core promoter element around -30 of transcription start
PtrDBB1	TATA-box	TATAA	140	5	-	Arabidopsis thaliana	core promoter element around -30 of transcription start
PtrDBB1	TATA-box	TATA	141	4	+	Arabidopsis thaliana	core promoter element around -30 of transcription start
PtrDBB1	TATA-box	ATTATA	163	6	+	Brassica napus	core promoter element around -30 of transcription start
PtrDBB1	TATA-box	TATATAA	164	7	-	Arabidopsis thaliana	core promoter element around -30 of transcription start
PtrDBB1	TATA-box	TATATA	165	6	+	Arabidopsis thaliana	core promoter element around -30 of transcription start
PtrDBB1	TATA-box	ATATAA	166	6	+	Brassica oleracea	core promoter element around -30 of transcription start
PtrDBB1	TATA-box	TATA	167	4	+	Arabidopsis thaliana	core promoter element around -30 of transcription start
PtrDBB1	TATA-box	TATAAA	204	6	-	Helianthus annuus	core promoter element around -30 of transcription start
PtrDBB1	TATA-box	TATAA	205	5	-	Arabidopsis thaliana	core promoter element around -30 of transcription start
PtrDBB1	TATA-box	TATA	206	4	+	Arabidopsis thaliana	core promoter element around -30 of transcription start
PtrDBB1	TATA-box	ATTATA	257	6	+	Brassica napus	core promoter element around -30 of transcription start
PtrDBB1	TATA-box	TATAA	258	5	-	Arabidopsis thaliana	core promoter element around -30 of transcription start
PtrDBB1	TATA-box	TATA	259	4	+	Arabidopsis thaliana	core promoter element around -30 of transcription start
PtrDBB1	TATA-box	ATATAA	335	6	+	Brassica oleracea	core promoter element around -30 of transcription start
PtrDBB1	TATA-box	TATA	336	4	+	Arabidopsis thaliana	core promoter element around -30 of transcription start
PtrDBB1	TATA-box	TATA	493	4	+	Arabidopsis thaliana	core promoter element around -30 of transcription start
PtrDBB1	TATA-box	TATTTAAA	750	8	-	Arabidopsis thaliana	core promoter element around -30 of transcription start
PtrDBB1	TATA-box	TACATAAA	768	8	-	Oryza sativa	core promoter element around -30 of transcription start
PtrDBB1	TATA-box	TATAAAA	798	7	-	Pisum sativum	core promoter element around -30 of transcription start
PtrDBB1	TATA-box	TATAAA	799	6	-	Helianthus annuus	core promoter element around -30 of transcription start
PtrDBB1	TATA-box	TATAA	800	5	-	Arabidopsis thaliana	core promoter element around -30 of transcription start
PtrDBB1	TATA-box	TATATTTATATTT	801	12	+	Avena sativa	core promoter element around -30 of transcription start
PtrDBB1	TATA-box	TATAAATA	803	8	-	Daucus carota	core promoter element around -30 of transcription start
PtrDBB1	TATA-box	TATAAAT	804	7	-	Brassica juncea	core promoter element around -30 of transcription start
PtrDBB1	TATA-box	TATAAA	805	6	-	Helianthus annuus	core promoter element around -30 of transcription start
PtrDBB1	TATA-box	TATAA	806	5	-	Arabidopsis thaliana	core promoter element around -30 of transcription start
PtrDBB1	TATA-box	TATA	807	4	+	Arabidopsis thaliana	core promoter element around -30 of transcription start
PtrDBB1	TATA-box	TATAA	832	5	-	Arabidopsis thaliana	core promoter element around -30 of transcription start
PtrDBB1	TATA-box	TATA	833	4	+	Arabidopsis thaliana	core promoter element around -30 of transcription start
PtrDBB1	TATA-box	ATATAT	868	6	+	Brassica napus	core promoter element around -30 of transcription start
PtrDBB1	TATA-box	TATA	869	4	+	Arabidopsis thaliana	core promoter element around -30 of transcription start
PtrDBB1	TATA-box	TATAAAA	885	7	-	Pisum sativum	core promoter element around -30 of transcription start
PtrDBB1	TATA-box	TATAAA	886	6	-	Helianthus annuus	core promoter element around -30 of transcription start
PtrDBB1	TATA-box	TATAA	887	5	-	Arabidopsis thaliana	core promoter element around -30 of transcription start
PtrDBB1	TATA-box	TATA	888	4	+	Arabidopsis thaliana	core promoter element around -30 of transcription start
PtrDBB1	TATA-box	TATAAAA	939	7	-	Pisum sativum	core promoter element around -30 of transcription start
PtrDBB1	TATA-box	TATAAA	940	6	-	Helianthus annuus	core promoter element around -30 of transcription start
PtrDBB1	TATA-box	TATATAA	941	7	-	Arabidopsis thaliana	core promoter element around -30 of transcription start
PtrDBB1	TATA-box	TATATA	942	6	+	Arabidopsis thaliana	core promoter element around -30 of transcription start
PtrDBB1	TATA-box	ATATAA	943	6	+	Brassica oleracea	core promoter element around -30 of transcription start
PtrDBB1	TATA-box	TATA	944	4	+	Arabidopsis thaliana	core promoter element around -30 of transcription start
PtrDBB1	TATA-box	TATA	955	4	+	Arabidopsis thaliana	core promoter element around -30 of transcription start
PtrDBB1	TATA-box	TATTTAAA	1037	8	+	Arabidopsis thaliana	core promoter element around -30 of transcription start
PtrDBB1	TATA-box	TATAAA	1149	6	-	Helianthus annuus	core promoter element around -30 of transcription start
PtrDBB1	TATA-box	TATAA	1150	5	-	Arabidopsis thaliana	core promoter element around -30 of transcription start
PtrDBB1	TATA-box	TATA	1151	4	-	Arabidopsis thaliana	core promoter element around -30 of transcription start
PtrDBB1	TATA-box	taTATAAAtc	1155	9	-	Arabidopsis thaliana	core promoter element around -30 of transcription start
PtrDBB1	TATA-box	TATAAAT	1156	7	-	Brassica juncea	core promoter element around -30 of transcription start
PtrDBB1	TATA-box	TATAAA	1157	6	-	Helianthus annuus	core promoter element around -30 of transcription start
PtrDBB1	TATA-box	TATATAA	1158	7	-	Arabidopsis thaliana	core promoter element around -30 of transcription start
PtrDBB1	TATA-box	TATATA	1159	6	-	Arabidopsis thaliana	core promoter element around -30 of transcription start
PtrDBB1	TATA-box	ATATAT	1160	6	-	Brassica napus	core promoter element around -30 of transcription start
PtrDBB1	TATA-box	TATA	1161	4	-	Arabidopsis thaliana	core promoter element around -30 of transcription start
PtrDBB1	TATA-box	ATTATA	1223	6	+	Brassica napus	core promoter element around -30 of transcription start
PtrDBB1	TATA-box	TATAA	1224	5	-	Arabidopsis thaliana	core promoter element around -30 of transcription start
PtrDBB1	TATA-box	TATA	1225	4	-	Arabidopsis thaliana	core promoter element around -30 of transcription start
PtrDBB1	TATA-box	TATA	1243	4	-	Arabidopsis thaliana	core promoter element around -30 of transcription start
PtrDBB1	TATA-box	TATTTAAA	1263	8	-	Arabidopsis thaliana	core promoter element around -30 of transcription start
PtrDBB1	TATA-box	TATTTAAA	1284	8	-	Arabidopsis thaliana	core promoter element around -30 of transcription start
PtrDBB1	TATA-box	TATATAA	1416	7	-	Arabidopsis thaliana	core promoter element around -30 of transcription start
PtrDBB1	TATA-box	TATATA	1417	6	-	Arabidopsis thaliana	core promoter element around -30 of transcription start
PtrDBB1	TATA-box	ATATAT	1418	6	-	Brassica napus	core promoter element around -30 of transcription start
PtrDBB1	TATA-box	TATATA	1419	6	-	Arabidopsis thaliana	core promoter element around -30 of transcription start
PtrDBB1	TATA-box	ATATAA	1420	6	+	Brassica oleracea	core promoter element around -30 of transcription start
PtrDBB1	TATA-box	TATA	1421	4	-	Arabidopsis thaliana	core promoter element around -30 of transcription start
PtrDBB1	TATA-box	TATA	1632	4	-	Arabidopsis thaliana	core promoter element around -30 of transcription start
PtrDBB1	Unnamed__1	CGTGG	1477	5	-	Zea mays
PtrDBB1	ERE	ATTTTAAA	836	8	+	Nicotiana glutinos
PtrDBB1	ERE	ATTTTAAA	859	8	-	Nicotiana glutinos
PtrDBB1	TCA-element	CCATCTTTTT	1584	9	+	Nicotiana tabacum	cis-acting element involved in salicylic acid responsiveness
PtrDBB1	TCA-element	CCATCTTTTT	1862	9	-	Nicotiana tabacum	cis-acting element involved in salicylic acid responsiveness
PtrDBB1	AAGAA-motif	GAAAGAA	1750	7	-	Avena sativa
PtrDBB1	Unnamed__6	taTAAATATct	1263	10	+	Zea mays
PtrDBB1	AT~TATA-box	TATATA	165	6	+	Arabidopsis thaliana
PtrDBB1	AT~TATA-box	TATATAAA	940	8	-	Arabidopsis thaliana
PtrDBB1	AT~TATA-box	TATATA	942	6	+	Arabidopsis thaliana
PtrDBB1	AT~TATA-box	TATATAAA	1157	8	-	Arabidopsis thaliana
PtrDBB1	AT~TATA-box	TATATA	1159	6	-	Arabidopsis thaliana
PtrDBB1	AT~TATA-box	TATATA	1417	6	-	Arabidopsis thaliana
PtrDBB1	AT~TATA-box	TATATA	1419	6	-	Arabidopsis thaliana
PtrDBB1	ACE	CTAACGTATT	1250	9	+	Petroselinum crispum	cis-acting element involved in light responsiveness
PtrDBB1		motif_sequence	82	4	-	organism	short_function
PtrDBB1		motif_sequence	98	4	+	organism	short_function
PtrDBB1		motif_sequence	625	4	-	organism	short_function
PtrDBB1		motif_sequence	1381	4	-	organism	short_function
PtrDBB1		motif_sequence	1668	4	+	organism	short_function
PtrDBB1		motif_sequence	1692	4	+	organism	short_function
PtrDBB1		motif_sequence	1718	4	+	organism	short_function
PtrDBB1		motif_sequence	1778	4	-	organism	short_function
PtrDBB1		motif_sequence	1870	4	-	organism	short_function
PtrDBB1		motif_sequence	1925	4	-	organism	short_function
PtrDBB1	MYB	TAACCA	217	6	+	Arabidopsis thaliana
PtrDBB1	TCT-motif	TCTTAC	1000	6	-	Arabidopsis thaliana	part of a light responsive element
PtrDBB1	TGA-element	AACGAC	1501	6	+	Brassica oleracea	auxin-responsive element
PtrDBB1	LTR	CCGAAA	545	6	-	Hordeum vulgare	cis-acting element involved in low-temperature responsiveness
PtrDBB1	LTR	CCGAAA	1753	6	-	Hordeum vulgare	cis-acting element involved in low-temperature responsiveness
PtrDBB1	TATA	TATAAAAT	884	8	-	Arabidopsis thaliana
PtrDBB1	MYB-like sequence	TAACCA	217	6	+	Arabidopsis thaliana
PtrDBB1	O2-site	GATGACATGG	1391	10	+	Zea mays	cis-acting regulatory element involved in zein metabolism regulation
PtrDBB1	O2-site	GATGACATGG	1658	9	-	Zea mays	cis-acting regulatory element involved in zein metabolism regulation
PtrDBB1	MYC	CATGTG	104	6	+	Arabidopsis thaliana
PtrDBB1	TCCC-motif	TCTCCCT	1719	7	+	Spinacia oleracea	part of a light responsive element
PtrDBB1	TCCC-motif	TCTCCCT	1868	7	-	Spinacia oleracea	part of a light responsive element
PtrDBB1	AAAC-motif	CAATCAAAACCT	1464	11	+	Spinacia oleracea	light responsive element
PtrDBB10	MYC	CAATTG	1748	6	-	Arabidopsis thaliana
PtrDBB10	MYC	CATTTG	1900	6	-	Arabidopsis thaliana
PtrDBB10	MYB-like sequence	TAACCA	137	6	-	Arabidopsis thaliana
PtrDBB10	box S	AGCCACC	1645	7	+	Arabidopsis thaliana
PtrDBB10	TATA	TATAAAAT	646	8	-	Arabidopsis thaliana
PtrDBB10	TATA	TATAAAAT	1367	8	-	Arabidopsis thaliana
PtrDBB10	TATA	TATAAAAT	1535	8	-	Arabidopsis thaliana
PtrDBB10	TATA	TATAAAAT	1551	8	-	Arabidopsis thaliana
PtrDBB10	GT1-motif	GGTTAA	202	6	+	Arabidopsis thaliana	light responsive element
PtrDBB10	MYB recognition site	CCGTTG	839	6	-	Arabidopsis thaliana
PtrDBB10	WRE3	CCACCT	6	6	+	Pisum sativum
PtrDBB10	MYB	TAACCA	137	6	-	Arabidopsis thaliana
PtrDBB10	MYB	CAACAG	281	6	-	Arabidopsis thaliana
PtrDBB10	MBS	CAACTG	1843	6	+	Arabidopsis thaliana	MYB binding site involved in drought-inducibility
PtrDBB10	TCT-motif	TCTTAC	1290	6	-	Arabidopsis thaliana	part of a light responsive element
PtrDBB10	TGA-element	AACGAC	453	6	+	Brassica oleracea	auxin-responsive element
PtrDBB10	GTGGC-motif	CAGCGTGTGGC	887	10	-	Hordeum vulgare	part of a light responsive element
PtrDBB10	P-box	CCTTTTG	871	7	+	Oryza sativa	gibberellin-responsive element
PtrDBB10	W box	TTGACC	427	6	-	Arabidopsis thaliana
PtrDBB10	Unnamed__6	taTAAATATct	1150	10	+	Zea mays
PtrDBB10	AT~TATA-box	TATATA	46	6	+	Arabidopsis thaliana
PtrDBB10	AT~TATA-box	TATATA	177	6	+	Arabidopsis thaliana
PtrDBB10		motif_sequence	130	4	+	organism	short_function
PtrDBB10		motif_sequence	362	4	-	organism	short_function
PtrDBB10		motif_sequence	680	4	+	organism	short_function
PtrDBB10		motif_sequence	860	4	-	organism	short_function
PtrDBB10		motif_sequence	883	4	+	organism	short_function
PtrDBB10		motif_sequence	975	4	+	organism	short_function
PtrDBB10		motif_sequence	1036	4	+	organism	short_function
PtrDBB10		motif_sequence	1481	4	-	organism	short_function
PtrDBB10		motif_sequence	1710	4	+	organism	short_function
PtrDBB10		motif_sequence	1755	4	+	organism	short_function
PtrDBB10		motif_sequence	1770	4	+	organism	short_function
PtrDBB10		motif_sequence	1782	4	+	organism	short_function
PtrDBB10		motif_sequence	1787	4	+	organism	short_function
PtrDBB10		motif_sequence	1818	4	+	organism	short_function
PtrDBB10		motif_sequence	1939	4	-	organism	short_function
PtrDBB10	AAGAA-motif	GAAAGAA	1968	7	+	Avena sativa
PtrDBB10	TCA-element	CCATCTTTTT	1067	9	-	Nicotiana tabacum	cis-acting element involved in salicylic acid responsiveness
PtrDBB10	TATA-box	TATAAAT	17	7	-	Brassica juncea	core promoter element around -30 of transcription start
PtrDBB10	TATA-box	TATAAA	18	6	-	Helianthus annuus	core promoter element around -30 of transcription start
PtrDBB10	TATA-box	TATAA	19	5	-	Arabidopsis thaliana	core promoter element around -30 of transcription start
PtrDBB10	TATA-box	TATA	20	4	+	Arabidopsis thaliana	core promoter element around -30 of transcription start
PtrDBB10	TATA-box	ATTATA	44	6	+	Brassica napus	core promoter element around -30 of transcription start
PtrDBB10	TATA-box	TATATAA	45	7	-	Arabidopsis thaliana	core promoter element around -30 of transcription start
PtrDBB10	TATA-box	TATATA	46	6	+	Arabidopsis thaliana	core promoter element around -30 of transcription start
PtrDBB10	TATA-box	ATATAT	47	6	+	Brassica napus	core promoter element around -30 of transcription start
PtrDBB10	TATA-box	TATA	48	4	+	Arabidopsis thaliana	core promoter element around -30 of transcription start
PtrDBB10	TATA-box	taTATAAAtc	173	9	-	Arabidopsis thaliana	core promoter element around -30 of transcription start
PtrDBB10	TATA-box	TATACA	175	6	-	Helianthus annuus	core promoter element around -30 of transcription start
PtrDBB10	TATA-box	TATATA	177	6	+	Arabidopsis thaliana	core promoter element around -30 of transcription start
PtrDBB10	TATA-box	ATATAA	178	6	+	Brassica oleracea	core promoter element around -30 of transcription start
PtrDBB10	TATA-box	TATA	179	4	+	Arabidopsis thaliana	core promoter element around -30 of transcription start
PtrDBB10	TATA-box	ATATAT	216	6	+	Brassica napus	core promoter element around -30 of transcription start
PtrDBB10	TATA-box	TATA	217	4	+	Arabidopsis thaliana	core promoter element around -30 of transcription start
PtrDBB10	TATA-box	TATAAA	257	6	-	Helianthus annuus	core promoter element around -30 of transcription start
PtrDBB10	TATA-box	TATAA	258	5	-	Arabidopsis thaliana	core promoter element around -30 of transcription start
PtrDBB10	TATA-box	TATA	259	4	+	Arabidopsis thaliana	core promoter element around -30 of transcription start
PtrDBB10	TATA-box	TATTTAAA	349	8	-	Arabidopsis thaliana	core promoter element around -30 of transcription start
PtrDBB10	TATA-box	TATTTAAA	372	8	+	Arabidopsis thaliana	core promoter element around -30 of transcription start
PtrDBB10	TATA-box	TATTTAAA	374	8	-	Arabidopsis thaliana	core promoter element around -30 of transcription start
PtrDBB10	TATA-box	ATTATA	514	6	+	Brassica napus	core promoter element around -30 of transcription start
PtrDBB10	TATA-box	TATAA	515	5	-	Arabidopsis thaliana	core promoter element around -30 of transcription start
PtrDBB10	TATA-box	TATA	516	4	+	Arabidopsis thaliana	core promoter element around -30 of transcription start
PtrDBB10	TATA-box	TATACA	540	6	-	Helianthus annuus	core promoter element around -30 of transcription start
PtrDBB10	TATA-box	TATA	542	4	+	Arabidopsis thaliana	core promoter element around -30 of transcription start
PtrDBB10	TATA-box	ATATAA	599	6	+	Brassica oleracea	core promoter element around -30 of transcription start
PtrDBB10	TATA-box	TATA	600	4	+	Arabidopsis thaliana	core promoter element around -30 of transcription start
PtrDBB10	TATA-box	ATATAT	642	6	+	Brassica napus	core promoter element around -30 of transcription start
PtrDBB10	TATA-box	TATA	643	4	+	Arabidopsis thaliana	core promoter element around -30 of transcription start
PtrDBB10	TATA-box	TATAAAA	647	7	-	Pisum sativum	core promoter element around -30 of transcription start
PtrDBB10	TATA-box	TATAAA	648	6	-	Helianthus annuus	core promoter element around -30 of transcription start
PtrDBB10	TATA-box	TATAA	649	5	-	Arabidopsis thaliana	core promoter element around -30 of transcription start
PtrDBB10	TATA-box	TATA	650	4	+	Arabidopsis thaliana	core promoter element around -30 of transcription start
PtrDBB10	TATA-box	ccTATAAAaa	690	9	+	Arabidopsis thaliana	core promoter element around -30 of transcription start
PtrDBB10	TATA-box	TATAAAA	1027	7	-	Pisum sativum	core promoter element around -30 of transcription start
PtrDBB10	TATA-box	TATAAA	1028	6	-	Helianthus annuus	core promoter element around -30 of transcription start
PtrDBB10	TATA-box	TATAA	1029	5	-	Arabidopsis thaliana	core promoter element around -30 of transcription start
PtrDBB10	TATA-box	TATA	1030	4	-	Arabidopsis thaliana	core promoter element around -30 of transcription start
PtrDBB10	TATA-box	TATA	1078	4	-	Arabidopsis thaliana	core promoter element around -30 of transcription start
PtrDBB10	TATA-box	ATATAA	1119	6	+	Brassica oleracea	core promoter element around -30 of transcription start
PtrDBB10	TATA-box	TATA	1120	4	-	Arabidopsis thaliana	core promoter element around -30 of transcription start
PtrDBB10	TATA-box	ATATAA	1149	6	+	Brassica oleracea	core promoter element around -30 of transcription start
PtrDBB10	TATA-box	TATA	1150	4	-	Arabidopsis thaliana	core promoter element around -30 of transcription start
PtrDBB10	TATA-box	taTATAAAtc	1156	9	+	Arabidopsis thaliana	core promoter element around -30 of transcription start
PtrDBB10	TATA-box	TATAAAA	1368	7	-	Pisum sativum	core promoter element around -30 of transcription start
PtrDBB10	TATA-box	TATAAA	1369	6	-	Helianthus annuus	core promoter element around -30 of transcription start
PtrDBB10	TATA-box	TATAA	1370	5	-	Arabidopsis thaliana	core promoter element around -30 of transcription start
PtrDBB10	TATA-box	TATA	1371	4	-	Arabidopsis thaliana	core promoter element around -30 of transcription start
PtrDBB10	TATA-box	TATACA	1384	6	-	Helianthus annuus	core promoter element around -30 of transcription start
PtrDBB10	TATA-box	TATA	1386	4	-	Arabidopsis thaliana	core promoter element around -30 of transcription start
PtrDBB10	TATA-box	TATTTAAA	1524	8	-	Arabidopsis thaliana	core promoter element around -30 of transcription start
PtrDBB10	TATA-box	TATAAAA	1536	7	-	Pisum sativum	core promoter element around -30 of transcription start
PtrDBB10	TATA-box	TATAAA	1537	6	-	Helianthus annuus	core promoter element around -30 of transcription start
PtrDBB10	TATA-box	TATAA	1538	5	-	Arabidopsis thaliana	core promoter element around -30 of transcription start
PtrDBB10	TATA-box	TATA	1539	4	-	Arabidopsis thaliana	core promoter element around -30 of transcription start
PtrDBB10	TATA-box	TATAAAA	1552	7	-	Pisum sativum	core promoter element around -30 of transcription start
PtrDBB10	TATA-box	TATAAA	1553	6	-	Helianthus annuus	core promoter element around -30 of transcription start
PtrDBB10	TATA-box	TATAA	1554	5	-	Arabidopsis thaliana	core promoter element around -30 of transcription start
PtrDBB10	TATA-box	TATA	1555	4	-	Arabidopsis thaliana	core promoter element around -30 of transcription start
PtrDBB10	TATA-box	ATATAT	1573	6	-	Brassica napus	core promoter element around -30 of transcription start
PtrDBB10	TATA-box	TATA	1574	4	-	Arabidopsis thaliana	core promoter element around -30 of transcription start
PtrDBB10	TATA-box	ATATAT	1607	6	-	Brassica napus	core promoter element around -30 of transcription start
PtrDBB10	TATA-box	TATA	1608	4	-	Arabidopsis thaliana	core promoter element around -30 of transcription start
PtrDBB10	TATA-box	TATA	1776	4	-	Arabidopsis thaliana	core promoter element around -30 of transcription start
PtrDBB10	TATA-box	TAAAGATT	1801	8	-	Arabidopsis thaliana	core promoter element around -30 of transcription start
PtrDBB10	Unnamed__1	CGTGG	734	5	+	Zea mays
PtrDBB10	Unnamed__1	CGTGG	742	5	-	Zea mays
PtrDBB10	Unnamed__1	CGTGG	757	5	-	Zea mays
PtrDBB10	Unnamed__1	CGTGG	766	5	+	Zea mays
PtrDBB10	Unnamed__1	CGTGG	781	5	-	Zea mays
PtrDBB10	Unnamed__1	CGTGG	810	5	+	Zea mays
PtrDBB10	Unnamed__1	GAATTTAATTAA	1121	11	-	Glycine max	60K protein binding site
PtrDBB10	Myb	TAACTG	1335	6	+	Arabidopsis thaliana
PtrDBB10	Myb	TAACTG	1653	6	-	Arabidopsis thaliana
PtrDBB10	Myb	CAACTG	1843	6	+	Arabidopsis thaliana
PtrDBB10	ERE	ATTTTAAA	325	8	+	Nicotiana glutinos
PtrDBB10	ERE	ATTTTAAA	1587	8	+	Nicotiana glutinos
PtrDBB10	CCAAT-box	CAACGG	839	6	+	Hordeum vulgare	MYBHv1 binding site
PtrDBB10	Myb-binding site	CAACAG	281	6	-	Nicotiana tabacum
PtrDBB10	AT1-motif	AATTATTTTTTATT	581	13	+	Solanum tuberosum	part of a light responsive module
PtrDBB10	AT1-motif	AATTATTTTTTATT	617	13	-	Solanum tuberosum	part of a light responsive module
PtrDBB10	AT1-motif	AATTATTTTTTATT	1431	13	-	Solanum tuberosum	part of a light responsive module
PtrDBB10	Unnamed__4	CTCC	235	4	-	Petroselinum hortense
PtrDBB10	Unnamed__4	CTCC	675	4	+	Petroselinum hortense
PtrDBB10	Unnamed__4	CTCC	769	4	-	Petroselinum hortense
PtrDBB10	Unnamed__4	CTCC	820	4	+	Petroselinum hortense
PtrDBB10	Unnamed__4	CTCC	880	4	+	Petroselinum hortense
PtrDBB10	Unnamed__4	CTCC	906	4	+	Petroselinum hortense
PtrDBB10	Unnamed__4	CTCC	977	4	+	Petroselinum hortense
PtrDBB10	Unnamed__4	CTCC	1720	4	+	Petroselinum hortense
PtrDBB10	Unnamed__4	CTCC	1745	4	+	Petroselinum hortense
PtrDBB10	Unnamed__4	CTCC	1757	4	+	Petroselinum hortense
PtrDBB10	Unnamed__4	CTCC	1762	4	+	Petroselinum hortense
PtrDBB10	Unnamed__4	CTCC	1767	4	+	Petroselinum hortense
PtrDBB10	Unnamed__4	CTCC	1820	4	+	Petroselinum hortense
PtrDBB10	Unnamed__4	CTCC	1916	4	-	Petroselinum hortense
PtrDBB10	Unnamed__4	CTCC	1923	4	-	Petroselinum hortense
PtrDBB10	ABRE	CACGTG	743	6	+	Arabidopsis thaliana	cis-acting element involved in the abscisic acid responsiveness
PtrDBB10	ABRE	ACGTG	744	5	+	Arabidopsis thaliana	cis-acting element involved in the abscisic acid responsiveness
PtrDBB10	ABRE	CGCACGTGTC	780	9	+	Hordeum vulgare	cis-acting element involved in the abscisic acid responsiveness
PtrDBB10	ABRE	CACGTG	782	6	+	Arabidopsis thaliana	cis-acting element involved in the abscisic acid responsiveness
PtrDBB10	ABRE	ACGTG	783	5	+	Arabidopsis thaliana	cis-acting element involved in the abscisic acid responsiveness
PtrDBB10	ABRE	ACGTG	1295	5	+	Arabidopsis thaliana	cis-acting element involved in the abscisic acid responsiveness
PtrDBB10	STRE	AGGGG	1950	5	+	Arabidopsis thaliana
PtrDBB10	G-Box	CACGTG	743	6	+	Pisum sativum	cis-acting regulatory element involved in light responsiveness
PtrDBB10	G-Box	CACGTG	782	6	+	Pisum sativum	cis-acting regulatory element involved in light responsiveness
PtrDBB10	Box 4	ATTAAT	142	6	+	Petroselinum crispum	part of a conserved DNA module involved in light responsiveness
PtrDBB10	Box 4	ATTAAT	164	6	+	Petroselinum crispum	part of a conserved DNA module involved in light responsiveness
PtrDBB10	Box 4	ATTAAT	249	6	+	Petroselinum crispum	part of a conserved DNA module involved in light responsiveness
PtrDBB10	Box 4	ATTAAT	1665	6	-	Petroselinum crispum	part of a conserved DNA module involved in light responsiveness
PtrDBB10	Box 4	ATTAAT	1980	6	-	Petroselinum crispum	part of a conserved DNA module involved in light responsiveness
PtrDBB10	CAAT-box	CAAAT	41	5	+	Pisum sativum	common cis-acting element in promoter and enhancer regions
PtrDBB10	CAAT-box	CAAT	267	4	+	Nicotiana glutinosa
PtrDBB10	CAAT-box	CAAAT	269	5	-	Pisum sativum	common cis-acting element in promoter and enhancer regions
PtrDBB10	CAAT-box	CAAAT	287	5	-	Pisum sativum	common cis-acting element in promoter and enhancer regions
PtrDBB10	CAAT-box	CAAAT	312	5	-	Pisum sativum	common cis-acting element in promoter and enhancer regions
PtrDBB10	CAAT-box	CAAT	404	4	+	Nicotiana glutinosa
PtrDBB10	CAAT-box	CAAAT	406	5	-	Pisum sativum	common cis-acting element in promoter and enhancer regions
PtrDBB10	CAAT-box	CAAAT	430	5	+	Pisum sativum	common cis-acting element in promoter and enhancer regions
PtrDBB10	CAAT-box	TGCCAAC	449	7	+	Petunia hybrida	common cis-acting element in promoter and enhancer regions
PtrDBB10	CAAT-box	CAAT	465	4	-	Nicotiana glutinosa
PtrDBB10	CAAT-box	CAAT	500	4	-	Nicotiana glutinosa
PtrDBB10	CAAT-box	CCAAT	690	5	+	Arabidopsis thaliana	common cis-acting element in promoter and enhancer regions
PtrDBB10	CAAT-box	CAAT	691	4	+	Nicotiana glutinosa
PtrDBB10	CAAT-box	CAAAT	847	5	+	Pisum sativum	common cis-acting element in promoter and enhancer regions
PtrDBB10	CAAT-box	CAAT	1147	4	+	Nicotiana glutinosa
PtrDBB10	CAAT-box	CAAT	1165	4	+	Nicotiana glutinosa
PtrDBB10	CAAT-box	CCAAT	1182	5	-	Arabidopsis thaliana	common cis-acting element in promoter and enhancer regions
PtrDBB10	CAAT-box	CAAT	1198	4	+	Nicotiana glutinosa
PtrDBB10	CAAT-box	CAAT	1217	4	-	Nicotiana glutinosa
PtrDBB10	CAAT-box	CAAT	1235	4	-	Nicotiana glutinosa
PtrDBB10	CAAT-box	CAAT	1503	4	-	Nicotiana glutinosa
PtrDBB10	CAAT-box	AGCTCAATTTCA	1505	11	-	Daucus carota	common cis-acting element in promoter and enhancer regions
PtrDBB10	CAAT-box	CAAT	1509	4	-	Nicotiana glutinosa
PtrDBB10	CAAT-box	CCAAT	1722	5	+	Arabidopsis thaliana	common cis-acting element in promoter and enhancer regions
PtrDBB10	CAAT-box	CAAT	1723	4	+	Nicotiana glutinosa
PtrDBB10	CAAT-box	CCAAT	1747	5	+	Arabidopsis thaliana	common cis-acting element in promoter and enhancer regions
PtrDBB10	CAAT-box	CAAT	1748	4	+	Nicotiana glutinosa
PtrDBB10	CAAT-box	CAAT	1750	4	-	Nicotiana glutinosa
PtrDBB10	CAAT-box	CAAT	1875	4	+	Nicotiana glutinosa
PtrDBB10	CAAT-box	CAAAT	1900	5	+	Pisum sativum	common cis-acting element in promoter and enhancer regions
PtrDBB10	CAAT-box	CAAT	1945	4	-	Nicotiana glutinosa
PtrDBB10	MRE	AACCTAA	337	7	+	Petroselinum crispum	MYB binding site involved in light responsiveness
PtrDBB10	MRE	AACCTAA	1973	7	+	Petroselinum crispum	MYB binding site involved in light responsiveness
PtrDBB10	ARE	AAACCA	52	6	-	Zea mays	cis-acting regulatory element essential for the anaerobic induction
PtrDBB10	ARE	AAACCA	95	6	-	Zea mays	cis-acting regulatory element essential for the anaerobic induction
PtrDBB10	ARE	AAACCA	1992	6	+	Zea mays	cis-acting regulatory element essential for the anaerobic induction
PtrDBB10	G-box	CACGAC	732	6	-	Zea mays	cis-acting regulatory element involved in light responsiveness
PtrDBB10	G-box	CACGTG	743	6	+	Arabidopsis thaliana	cis-acting regulatory element involved in light responsiveness
PtrDBB10	G-box	CACGTG	782	6	+	Arabidopsis thaliana	cis-acting regulatory element involved in light responsiveness
PtrDBB10	G-box	CACGTC	1294	6	-	Zea mays	cis-acting regulatory element involved in light responsiveness
PtrDBB11	O2-site	GATGACATGG	1550	9	-	Zea mays	cis-acting regulatory element involved in zein metabolism regulation
PtrDBB11	CGTCA-motif	CGTCA	64	5	-	Hordeum vulgare	cis-acting regulatory element involved in the MeJA-responsiveness
PtrDBB11	CGTCA-motif	CGTCA	76	5	-	Hordeum vulgare	cis-acting regulatory element involved in the MeJA-responsiveness
PtrDBB11	CGTCA-motif	CGTCA	1138	5	-	Hordeum vulgare	cis-acting regulatory element involved in the MeJA-responsiveness
PtrDBB11	GT1-motif	GGTTAAT	540	7	+	Avena sativa	light responsive element
PtrDBB11	GT1-motif	GGTTAA	838	6	-	Arabidopsis thaliana	light responsive element
PtrDBB11	TATA	TATAAAAT	177	8	+	Arabidopsis thaliana
PtrDBB11	MYB-like sequence	TAACCA	355	6	-	Arabidopsis thaliana
PtrDBB11	MYB-like sequence	TAACCA	539	6	-	Arabidopsis thaliana
PtrDBB11	AT~ABRE	TACGTGTC	1507	8	+	Arabidopsis thaliana
PtrDBB11	TCCC-motif	TCTCCCT	1588	7	+	Spinacia oleracea	part of a light responsive element
PtrDBB11	WUN-motif	CAATTACAT	1086	9	-	Nicotiana glutinosa
PtrDBB11	WUN-motif	AAATTTCTT	1653	9	-	Nicotiana glutinosa
PtrDBB11	WUN-motif	AAATTTCCT	1656	9	+	Brassica oleracea	wound-responsive element
PtrDBB11	as-1	TGACG	64	5	+	Arabidopsis thaliana
PtrDBB11	as-1	TGACG	76	5	+	Arabidopsis thaliana
PtrDBB11	as-1	TGACG	1138	5	+	Arabidopsis thaliana
PtrDBB11	MYC	CATTTG	189	6	+	Arabidopsis thaliana
PtrDBB11	MYC	CATGTG	623	6	-	Arabidopsis thaliana
PtrDBB11	MYC	CATGTG	625	6	+	Arabidopsis thaliana
PtrDBB11	MYC	CAATTG	848	6	+	Arabidopsis thaliana
PtrDBB11	MYC	CATGTG	1219	6	-	Arabidopsis thaliana
PtrDBB11	TCA-element	CCATCTTTTT	1640	9	+	Nicotiana tabacum	cis-acting element involved in salicylic acid responsiveness
PtrDBB11	TCA-element	CCATCTTTTT	1820	9	-	Nicotiana tabacum	cis-acting element involved in salicylic acid responsiveness
PtrDBB11	AAGAA-motif	GAAAGAA	1808	7	+	Avena sativa
PtrDBB11		motif_sequence	52	4	+	organism	short_function
PtrDBB11		motif_sequence	95	4	-	organism	short_function
PtrDBB11		motif_sequence	232	4	+	organism	short_function
PtrDBB11		motif_sequence	343	4	+	organism	short_function
PtrDBB11		motif_sequence	376	4	+	organism	short_function
PtrDBB11		motif_sequence	626	4	+	organism	short_function
PtrDBB11		motif_sequence	1228	4	-	organism	short_function
PtrDBB11		motif_sequence	1259	4	-	organism	short_function
PtrDBB11		motif_sequence	1404	4	-	organism	short_function
PtrDBB11		motif_sequence	1526	4	+	organism	short_function
PtrDBB11		motif_sequence	1560	4	+	organism	short_function
PtrDBB11		motif_sequence	1584	4	+	organism	short_function
PtrDBB11		motif_sequence	1617	4	+	organism	short_function
PtrDBB11		motif_sequence	1629	4	+	organism	short_function
PtrDBB11		motif_sequence	1672	4	-	organism	short_function
PtrDBB11		motif_sequence	1702	4	-	organism	short_function
PtrDBB11		motif_sequence	1812	4	-	organism	short_function
PtrDBB11		motif_sequence	1871	4	-	organism	short_function
PtrDBB11		motif_sequence	1947	4	-	organism	short_function
PtrDBB11	AT~TATA-box	TATATAAA	970	8	-	Arabidopsis thaliana
PtrDBB11	AT~TATA-box	TATATA	972	6	+	Arabidopsis thaliana
PtrDBB11	ABRE4	CACGTA	1507	6	-	Zea mays
PtrDBB11	TCT-motif	TCTTAC	437	6	-	Arabidopsis thaliana	part of a light responsive element
PtrDBB11	MBS	CAACTG	782	6	-	Arabidopsis thaliana	MYB binding site involved in drought-inducibility
PtrDBB11	MYB	TAACCA	355	6	-	Arabidopsis thaliana
PtrDBB11	MYB	TAACCA	539	6	-	Arabidopsis thaliana
PtrDBB11	MYB	CAACCA	1886	6	-	Arabidopsis thaliana
PtrDBB11	WRE3	CCACCT	1515	6	+	Pisum sativum
PtrDBB11	STRE	AGGGG	1712	5	+	Arabidopsis thaliana
PtrDBB11	ABRE	GACACGTGGC	1210	9	-	Triticum aestivum	cis-acting element involved in the abscisic acid responsiveness
PtrDBB11	ABRE	CACGTG	1212	6	-	Arabidopsis thaliana	cis-acting element involved in the abscisic acid responsiveness
PtrDBB11	ABRE	ACGTG	1213	5	+	Arabidopsis thaliana	cis-acting element involved in the abscisic acid responsiveness
PtrDBB11	ABRE	GACACGTGGC	1397	9	-	Triticum aestivum	cis-acting element involved in the abscisic acid responsiveness
PtrDBB11	ABRE	CACGTG	1399	6	-	Arabidopsis thaliana	cis-acting element involved in the abscisic acid responsiveness
PtrDBB11	ABRE	ACGTG	1400	5	+	Arabidopsis thaliana	cis-acting element involved in the abscisic acid responsiveness
PtrDBB11	ABRE	TACGTGTC	1507	8	+	Oryza sativa	cis-acting element involved in the abscisic acid responsiveness
PtrDBB11	ABRE	ACGTG	1508	5	+	Arabidopsis thaliana	cis-acting element involved in the abscisic acid responsiveness
PtrDBB11	Unnamed__4	CTCC	1367	4	+	Petroselinum hortense
PtrDBB11	Unnamed__4	CTCC	1474	4	-	Petroselinum hortense
PtrDBB11	Unnamed__4	CTCC	1548	4	+	Petroselinum hortense
PtrDBB11	Unnamed__4	CTCC	1570	4	+	Petroselinum hortense
PtrDBB11	Unnamed__4	CTCC	1589	4	+	Petroselinum hortense
PtrDBB11	Unnamed__4	CTCC	1672	4	-	Petroselinum hortense
PtrDBB11	Unnamed__4	CTCC	1696	4	+	Petroselinum hortense
PtrDBB11	Unnamed__4	CTCC	1955	4	-	Petroselinum hortense
PtrDBB11	ABRE3a	TACGTG	1507	6	+	Zea mays
PtrDBB11	Myb	CAACTG	782	6	-	Arabidopsis thaliana
PtrDBB11	Myb	TAACTG	1523	6	+	Arabidopsis thaliana
PtrDBB11	L-box	ATCCCACCTAC	1512	10	+	Petroselinum crispum	part of a light responsive element
PtrDBB11	Unnamed__1	GCCACGTGGC	1210	9	-	Petunia sp.
PtrDBB11	Unnamed__1	CGTGG	1211	5	-	Zea mays
PtrDBB11	Unnamed__1	CGTGG	1398	5	-	Zea mays
PtrDBB11	TATA-box	ccTATAAAaa	175	9	+	Arabidopsis thaliana	core promoter element around -30 of transcription start
PtrDBB11	TATA-box	TATA	177	4	+	Arabidopsis thaliana	core promoter element around -30 of transcription start
PtrDBB11	TATA-box	TATAAA	248	6	-	Helianthus annuus	core promoter element around -30 of transcription start
PtrDBB11	TATA-box	TATAA	249	5	-	Arabidopsis thaliana	core promoter element around -30 of transcription start
PtrDBB11	TATA-box	TATA	250	4	+	Arabidopsis thaliana	core promoter element around -30 of transcription start
PtrDBB11	TATA-box	TACAAAA	255	7	-	Oryza sativa	core promoter element around -30 of transcription start
PtrDBB11	TATA-box	TATA	448	4	+	Arabidopsis thaliana	core promoter element around -30 of transcription start
PtrDBB11	TATA-box	TATAAAA	493	7	-	Pisum sativum	core promoter element around -30 of transcription start
PtrDBB11	TATA-box	TATAAA	494	6	-	Helianthus annuus	core promoter element around -30 of transcription start
PtrDBB11	TATA-box	TATAA	495	5	-	Arabidopsis thaliana	core promoter element around -30 of transcription start
PtrDBB11	TATA-box	TATA	496	4	+	Arabidopsis thaliana	core promoter element around -30 of transcription start
PtrDBB11	TATA-box	TATACA	559	6	-	Helianthus annuus	core promoter element around -30 of transcription start
PtrDBB11	TATA-box	TATA	561	4	+	Arabidopsis thaliana	core promoter element around -30 of transcription start
PtrDBB11	TATA-box	TATA	614	4	+	Arabidopsis thaliana	core promoter element around -30 of transcription start
PtrDBB11	TATA-box	TATAA	665	5	-	Arabidopsis thaliana	core promoter element around -30 of transcription start
PtrDBB11	TATA-box	TATA	666	4	+	Arabidopsis thaliana	core promoter element around -30 of transcription start
PtrDBB11	TATA-box	TATAAAT	743	7	-	Brassica juncea	core promoter element around -30 of transcription start
PtrDBB11	TATA-box	TATAAA	744	6	-	Helianthus annuus	core promoter element around -30 of transcription start
PtrDBB11	TATA-box	TATAA	745	5	-	Arabidopsis thaliana	core promoter element around -30 of transcription start
PtrDBB11	TATA-box	TATA	746	4	+	Arabidopsis thaliana	core promoter element around -30 of transcription start
PtrDBB11	TATA-box	TATAAAT	798	7	-	Brassica juncea	core promoter element around -30 of transcription start
PtrDBB11	TATA-box	TATAAA	799	6	-	Helianthus annuus	core promoter element around -30 of transcription start
PtrDBB11	TATA-box	TATAA	800	5	-	Arabidopsis thaliana	core promoter element around -30 of transcription start
PtrDBB11	TATA-box	TATA	801	4	+	Arabidopsis thaliana	core promoter element around -30 of transcription start
PtrDBB11	TATA-box	TATA	806	4	+	Arabidopsis thaliana	core promoter element around -30 of transcription start
PtrDBB11	TATA-box	TATAA	874	5	-	Arabidopsis thaliana	core promoter element around -30 of transcription start
PtrDBB11	TATA-box	TATA	875	4	+	Arabidopsis thaliana	core promoter element around -30 of transcription start
PtrDBB11	TATA-box	TATAA	949	5	-	Arabidopsis thaliana	core promoter element around -30 of transcription start
PtrDBB11	TATA-box	TATA	950	4	+	Arabidopsis thaliana	core promoter element around -30 of transcription start
PtrDBB11	TATA-box	TATAAATA	961	8	-	Daucus carota	core promoter element around -30 of transcription start
PtrDBB11	TATA-box	TATAAAT	962	7	-	Brassica juncea	core promoter element around -30 of transcription start
PtrDBB11	TATA-box	TATAAA	963	6	-	Helianthus annuus	core promoter element around -30 of transcription start
PtrDBB11	TATA-box	TATAA	964	5	-	Arabidopsis thaliana	core promoter element around -30 of transcription start
PtrDBB11	TATA-box	TATA	965	4	+	Arabidopsis thaliana	core promoter element around -30 of transcription start
PtrDBB11	TATA-box	taTATAAAtc	968	9	-	Arabidopsis thaliana	core promoter element around -30 of transcription start
PtrDBB11	TATA-box	TATAAAT	969	7	-	Brassica juncea	core promoter element around -30 of transcription start
PtrDBB11	TATA-box	TATAAA	970	6	-	Helianthus annuus	core promoter element around -30 of transcription start
PtrDBB11	TATA-box	TATATAA	971	7	-	Arabidopsis thaliana	core promoter element around -30 of transcription start
PtrDBB11	TATA-box	TATATA	972	6	+	Arabidopsis thaliana	core promoter element around -30 of transcription start
PtrDBB11	TATA-box	TATA	974	4	+	Arabidopsis thaliana	core promoter element around -30 of transcription start
PtrDBB11	TATA-box	ATTATA	1163	6	+	Brassica napus	core promoter element around -30 of transcription start
PtrDBB11	TATA-box	TATAA	1164	5	-	Arabidopsis thaliana	core promoter element around -30 of transcription start
PtrDBB11	TATA-box	TATA	1165	4	-	Arabidopsis thaliana	core promoter element around -30 of transcription start
PtrDBB11	G-box	CACGAC	1055	6	-	Zea mays	cis-acting regulatory element involved in light responsiveness
PtrDBB11	G-box	CACGTG	1212	6	-	Arabidopsis thaliana	cis-acting regulatory element involved in light responsiveness
PtrDBB11	G-box	GCCACGTGGA	1397	9	+	Arabidopsis thaliana	cis-acting regulatory element involved in light responsiveness
PtrDBB11	G-box	CACGTG	1399	6	-	Arabidopsis thaliana	cis-acting regulatory element involved in light responsiveness
PtrDBB11	G-box	TACGTG	1507	6	+	Arabidopsis thaliana	cis-acting regulatory element involved in light responsiveness
PtrDBB11	ARE	AAACCA	213	6	-	Zea mays	cis-acting regulatory element essential for the anaerobic induction
PtrDBB11	ARE	AAACCA	775	6	-	Zea mays	cis-acting regulatory element essential for the anaerobic induction
PtrDBB11	ARE	AAACCA	1896	6	-	Zea mays	cis-acting regulatory element essential for the anaerobic induction
PtrDBB11	TCA	TCATCTTCAT	377	9	+	Pisum sativum
PtrDBB11	CAAT-box	CAAT	23	4	+	Nicotiana glutinosa
PtrDBB11	CAAT-box	CAAAT	57	5	+	Pisum sativum	common cis-acting element in promoter and enhancer regions
PtrDBB11	CAAT-box	CAAT	73	4	+	Nicotiana glutinosa
PtrDBB11	CAAT-box	CAAT	105	4	-	Nicotiana glutinosa
PtrDBB11	CAAT-box	CAAT	140	4	+	Nicotiana glutinosa
PtrDBB11	CAAT-box	CAAAT	151	5	+	Pisum sativum	common cis-acting element in promoter and enhancer regions
PtrDBB11	CAAT-box	CAAT	156	4	+	Nicotiana glutinosa
PtrDBB11	CAAT-box	CAAAT	190	5	-	Pisum sativum	common cis-acting element in promoter and enhancer regions
PtrDBB11	CAAT-box	CAAAT	499	5	-	Pisum sativum	common cis-acting element in promoter and enhancer regions
PtrDBB11	CAAT-box	CAAAT	578	5	+	Pisum sativum	common cis-acting element in promoter and enhancer regions
PtrDBB11	CAAT-box	CAAAT	642	5	-	Pisum sativum	common cis-acting element in promoter and enhancer regions
PtrDBB11	CAAT-box	CAAAT	647	5	-	Pisum sativum	common cis-acting element in promoter and enhancer regions
PtrDBB11	CAAT-box	CAAT	741	4	+	Nicotiana glutinosa
PtrDBB11	CAAT-box	CCAAT	755	5	-	Arabidopsis thaliana	common cis-acting element in promoter and enhancer regions
PtrDBB11	CAAT-box	CAAT	848	4	+	Nicotiana glutinosa
PtrDBB11	CAAT-box	CAAT	850	4	-	Nicotiana glutinosa
PtrDBB11	CAAT-box	CAAT	862	4	-	Nicotiana glutinosa
PtrDBB11	CAAT-box	CAAT	880	4	+	Nicotiana glutinosa
PtrDBB11	CAAT-box	CAAT	936	4	-	Nicotiana glutinosa
PtrDBB11	CAAT-box	CAAT	956	4	-	Nicotiana glutinosa
PtrDBB11	CAAT-box	CAAT	1091	4	-	Nicotiana glutinosa
PtrDBB11	CAAT-box	CAAT	1122	4	+	Nicotiana glutinosa
PtrDBB11	CAAT-box	CAAT	1178	4	+	Nicotiana glutinosa
PtrDBB11	CAAT-box	CCAAT	1263	5	-	Arabidopsis thaliana	common cis-acting element in promoter and enhancer regions
PtrDBB11	CAAT-box	CAAT	1301	4	+	Nicotiana glutinosa
PtrDBB11	CAAT-box	CAAT	1384	4	+	Nicotiana glutinosa
PtrDBB11	CAAT-box	CAAT	1422	4	-	Nicotiana glutinosa
PtrDBB11	CAAT-box	CCAAT	1682	5	-	Arabidopsis thaliana	common cis-acting element in promoter and enhancer regions
PtrDBB11	CAAT-box	CAAT	1687	4	-	Nicotiana glutinosa
PtrDBB11	CAAT-box	CAAT	1882	4	-	Nicotiana glutinosa
PtrDBB11	CAAT-box	CCAAT	1951	5	-	Arabidopsis thaliana	common cis-acting element in promoter and enhancer regions
PtrDBB11	Box 4	ATTAAT	281	6	+	Petroselinum crispum	part of a conserved DNA module involved in light responsiveness
PtrDBB11	Box 4	ATTAAT	1043	6	-	Petroselinum crispum	part of a conserved DNA module involved in light responsiveness
PtrDBB11	G-Box	CACGTG	1212	6	-	Pisum sativum	cis-acting regulatory element involved in light responsiveness
PtrDBB11	G-Box	CACGTG	1399	6	-	Pisum sativum	cis-acting regulatory element involved in light responsiveness
PtrDBB11	GATA-motif	AAGATAAGATT	96	10	+	Arabidopsis thaliana	part of a light responsive element
PtrDBB11	GATA-motif	AAGATAAGATT	1823	10	+	Arabidopsis thaliana	part of a light responsive element
PtrDBB11	GATA-motif	GATAGGA	1825	7	+	Arabidopsis thaliana	part of a light responsive element
PtrDBB11	TGACG-motif	TGACG	64	5	+	Hordeum vulgare	cis-acting regulatory element involved in the MeJA-responsiveness
PtrDBB11	TGACG-motif	TGACG	76	5	+	Hordeum vulgare	cis-acting regulatory element involved in the MeJA-responsiveness
PtrDBB11	TGACG-motif	TGACG	1138	5	+	Hordeum vulgare	cis-acting regulatory element involved in the MeJA-responsiveness
PtrDBB12	Box 4	ATTAAT	75	6	+	Petroselinum crispum	part of a conserved DNA module involved in light responsiveness
PtrDBB12	Box 4	ATTAAT	408	6	+	Petroselinum crispum	part of a conserved DNA module involved in light responsiveness
PtrDBB12	Box 4	ATTAAT	1330	6	-	Petroselinum crispum	part of a conserved DNA module involved in light responsiveness
PtrDBB12	Box 4	ATTAAT	1375	6	-	Petroselinum crispum	part of a conserved DNA module involved in light responsiveness
PtrDBB12	I-box	AAGATAAGGCT	1604	10	-	Gossypium hirsutum	part of a light responsive element
PtrDBB12	I-box	AGATAAGG	1606	8	-	Triticum aestivum	part of a light responsive element
PtrDBB12	CAAT-box	CAAT	29	4	+	Nicotiana glutinosa
PtrDBB12	CAAT-box	CAAAT	69	5	+	Pisum sativum	common cis-acting element in promoter and enhancer regions
PtrDBB12	CAAT-box	CAAT	235	4	-	Nicotiana glutinosa
PtrDBB12	CAAT-box	CAAAT	486	5	+	Pisum sativum	common cis-acting element in promoter and enhancer regions
PtrDBB12	CAAT-box	CAAAT	540	5	+	Pisum sativum	common cis-acting element in promoter and enhancer regions
PtrDBB12	CAAT-box	CAAT	976	4	-	Nicotiana glutinosa
PtrDBB12	CAAT-box	CAAAT	1070	5	+	Pisum sativum	common cis-acting element in promoter and enhancer regions
PtrDBB12	CAAT-box	CAAT	1083	4	-	Nicotiana glutinosa
PtrDBB12	CAAT-box	CAAT	1092	4	+	Nicotiana glutinosa
PtrDBB12	CAAT-box	CAAT	1156	4	+	Nicotiana glutinosa
PtrDBB12	CAAT-box	CAAT	1185	4	+	Nicotiana glutinosa
PtrDBB12	CAAT-box	CAAT	1259	4	-	Nicotiana glutinosa
PtrDBB12	CAAT-box	CCAAT	1384	5	+	Arabidopsis thaliana	common cis-acting element in promoter and enhancer regions
PtrDBB12	CAAT-box	CAAT	1385	4	+	Nicotiana glutinosa
PtrDBB12	CAAT-box	CAAT	1387	4	-	Nicotiana glutinosa
PtrDBB12	CAAT-box	CAAAT	1410	5	+	Pisum sativum	common cis-acting element in promoter and enhancer regions
PtrDBB12	CAAT-box	CAAT	1413	4	-	Nicotiana glutinosa
PtrDBB12	CAAT-box	CCAAT	1432	5	-	Arabidopsis thaliana	common cis-acting element in promoter and enhancer regions
PtrDBB12	CAAT-box	CCAAT	1451	5	-	Arabidopsis thaliana	common cis-acting element in promoter and enhancer regions
PtrDBB12	CAAT-box	CAAT	1550	4	+	Nicotiana glutinosa
PtrDBB12	CAAT-box	CAAT	1556	4	-	Nicotiana glutinosa
PtrDBB12	CAAT-box	CCAAT	1588	5	-	Arabidopsis thaliana	common cis-acting element in promoter and enhancer regions
PtrDBB12	G-Box	CACGTG	1075	6	-	Pisum sativum	cis-acting regulatory element involved in light responsiveness
PtrDBB12	Myc	TCTCTTA	204	7	+	Arabidopsis thaliana
PtrDBB12	ATC-motif	AGTAATCT	1221	8	+	Spinacia oleracea	part of a conserved DNA module involved in light responsiveness
PtrDBB12	ARE	AAACCA	1631	6	-	Zea mays	cis-acting regulatory element essential for the anaerobic induction
PtrDBB12	G-box	TACGTG	3	6	+	Arabidopsis thaliana	cis-acting regulatory element involved in light responsiveness
PtrDBB12	G-box	TACGTG	987	6	+	Arabidopsis thaliana	cis-acting regulatory element involved in light responsiveness
PtrDBB12	G-box	CACGTG	1075	6	-	Arabidopsis thaliana	cis-acting regulatory element involved in light responsiveness
PtrDBB12	ERE	ATTTTAAA	197	8	-	Nicotiana glutinos
PtrDBB12	ERE	ATTTTAAA	303	8	+	Nicotiana glutinos
PtrDBB12	ERE	ATTTTAAA	725	8	+	Nicotiana glutinos
PtrDBB12	ABRE3a	TACGTG	3	6	+	Zea mays
PtrDBB12	ABRE3a	TACGTG	987	6	+	Zea mays
PtrDBB12	CCAAT-box	CAACGG	1215	6	+	Hordeum vulgare	MYBHv1 binding site
PtrDBB12	TATA-box	ATTATA	33	6	+	Brassica napus	core promoter element around -30 of transcription start
PtrDBB12	TATA-box	TATAA	34	5	-	Arabidopsis thaliana	core promoter element around -30 of transcription start
PtrDBB12	TATA-box	TATA	35	4	+	Arabidopsis thaliana	core promoter element around -30 of transcription start
PtrDBB12	TATA-box	ATTATA	79	6	+	Brassica napus	core promoter element around -30 of transcription start
PtrDBB12	TATA-box	TATATAA	80	7	-	Arabidopsis thaliana	core promoter element around -30 of transcription start
PtrDBB12	TATA-box	TATATA	81	6	+	Arabidopsis thaliana	core promoter element around -30 of transcription start
PtrDBB12	TATA-box	ATATAA	82	6	+	Brassica oleracea	core promoter element around -30 of transcription start
PtrDBB12	TATA-box	TATA	83	4	+	Arabidopsis thaliana	core promoter element around -30 of transcription start
PtrDBB12	TATA-box	TATTTAAA	305	8	-	Arabidopsis thaliana	core promoter element around -30 of transcription start
PtrDBB12	TATA-box	TACAAAA	380	7	+	Oryza sativa	core promoter element around -30 of transcription start
PtrDBB12	TATA-box	TATA	437	4	+	Arabidopsis thaliana	core promoter element around -30 of transcription start
PtrDBB12	TATA-box	TATAA	467	5	-	Arabidopsis thaliana	core promoter element around -30 of transcription start
PtrDBB12	TATA-box	TATA	468	4	+	Arabidopsis thaliana	core promoter element around -30 of transcription start
PtrDBB12	TATA-box	ATATAA	531	6	+	Brassica oleracea	core promoter element around -30 of transcription start
PtrDBB12	TATA-box	TATA	532	4	+	Arabidopsis thaliana	core promoter element around -30 of transcription start
PtrDBB12	TATA-box	TAAAGATT	542	8	-	Arabidopsis thaliana	core promoter element around -30 of transcription start
PtrDBB12	TATA-box	TATAA	551	5	-	Arabidopsis thaliana	core promoter element around -30 of transcription start
PtrDBB12	TATA-box	TATA	552	4	+	Arabidopsis thaliana	core promoter element around -30 of transcription start
PtrDBB12	TATA-box	TATAAAA	557	7	-	Pisum sativum	core promoter element around -30 of transcription start
PtrDBB12	TATA-box	TATAAA	558	6	-	Helianthus annuus	core promoter element around -30 of transcription start
PtrDBB12	TATA-box	TATAA	559	5	-	Arabidopsis thaliana	core promoter element around -30 of transcription start
PtrDBB12	TATA-box	TATA	560	4	+	Arabidopsis thaliana	core promoter element around -30 of transcription start
PtrDBB12	TATA-box	ATATAT	609	6	+	Brassica napus	core promoter element around -30 of transcription start
PtrDBB12	TATA-box	TATATA	610	6	+	Arabidopsis thaliana	core promoter element around -30 of transcription start
PtrDBB12	TATA-box	ATATAT	611	6	+	Brassica napus	core promoter element around -30 of transcription start
PtrDBB12	TATA-box	TATA	612	4	+	Arabidopsis thaliana	core promoter element around -30 of transcription start
PtrDBB12	TATA-box	TATAA	659	5	-	Arabidopsis thaliana	core promoter element around -30 of transcription start
PtrDBB12	TATA-box	TATA	660	4	+	Arabidopsis thaliana	core promoter element around -30 of transcription start
PtrDBB12	TATA-box	TATAAAA	712	7	-	Pisum sativum	core promoter element around -30 of transcription start
PtrDBB12	TATA-box	TATAAA	713	6	-	Helianthus annuus	core promoter element around -30 of transcription start
PtrDBB12	TATA-box	TATAA	714	5	-	Arabidopsis thaliana	core promoter element around -30 of transcription start
PtrDBB12	TATA-box	TATA	715	4	+	Arabidopsis thaliana	core promoter element around -30 of transcription start
PtrDBB12	TATA-box	TACAAAA	735	7	+	Oryza sativa	core promoter element around -30 of transcription start
PtrDBB12	TATA-box	TATA	755	4	+	Arabidopsis thaliana	core promoter element around -30 of transcription start
PtrDBB12	TATA-box	TATAAAA	774	7	-	Pisum sativum	core promoter element around -30 of transcription start
PtrDBB12	TATA-box	TATAAA	775	6	-	Helianthus annuus	core promoter element around -30 of transcription start
PtrDBB12	TATA-box	TATATAA	776	7	-	Arabidopsis thaliana	core promoter element around -30 of transcription start
PtrDBB12	TATA-box	TATATA	777	6	+	Arabidopsis thaliana	core promoter element around -30 of transcription start
PtrDBB12	TATA-box	ATATAT	778	6	+	Brassica napus	core promoter element around -30 of transcription start
PtrDBB12	TATA-box	TATATA	779	6	+	Arabidopsis thaliana	core promoter element around -30 of transcription start
PtrDBB12	TATA-box	ATATAT	780	6	+	Brassica napus	core promoter element around -30 of transcription start
PtrDBB12	TATA-box	TATATA	781	6	+	Arabidopsis thaliana	core promoter element around -30 of transcription start
PtrDBB12	TATA-box	ATATAT	782	6	+	Brassica napus	core promoter element around -30 of transcription start
PtrDBB12	TATA-box	TATATA	783	6	+	Arabidopsis thaliana	core promoter element around -30 of transcription start
PtrDBB12	TATA-box	ATATAT	784	6	+	Brassica napus	core promoter element around -30 of transcription start
PtrDBB12	TATA-box	TATATA	785	6	+	Arabidopsis thaliana	core promoter element around -30 of transcription start
PtrDBB12	TATA-box	ATATAT	786	6	+	Brassica napus	core promoter element around -30 of transcription start
PtrDBB12	TATA-box	TATATA	787	6	+	Arabidopsis thaliana	core promoter element around -30 of transcription start
PtrDBB12	TATA-box	ATATAT	788	6	+	Brassica napus	core promoter element around -30 of transcription start
PtrDBB12	TATA-box	TATATA	789	6	+	Arabidopsis thaliana	core promoter element around -30 of transcription start
PtrDBB12	TATA-box	ATATAA	790	6	+	Brassica oleracea	core promoter element around -30 of transcription start
PtrDBB12	TATA-box	TATA	791	4	+	Arabidopsis thaliana	core promoter element around -30 of transcription start
PtrDBB12	TATA-box	TATA	808	4	+	Arabidopsis thaliana	core promoter element around -30 of transcription start
PtrDBB12	TATA-box	TATA	838	4	+	Arabidopsis thaliana	core promoter element around -30 of transcription start
PtrDBB12	TATA-box	TATAAATA	871	8	-	Daucus carota	core promoter element around -30 of transcription start
PtrDBB12	TATA-box	TATAAAT	872	7	-	Brassica juncea	core promoter element around -30 of transcription start
PtrDBB12	TATA-box	TATAAA	873	6	-	Helianthus annuus	core promoter element around -30 of transcription start
PtrDBB12	TATA-box	TATAA	874	5	-	Arabidopsis thaliana	core promoter element around -30 of transcription start
PtrDBB12	TATA-box	TATA	875	4	+	Arabidopsis thaliana	core promoter element around -30 of transcription start
PtrDBB12	TATA-box	TATA	1039	4	-	Arabidopsis thaliana	core promoter element around -30 of transcription start
PtrDBB12	TATA-box	TACAAAA	1273	7	+	Oryza sativa	core promoter element around -30 of transcription start
PtrDBB12	TATA-box	ATTATA	1284	6	+	Brassica napus	core promoter element around -30 of transcription start
PtrDBB12	TATA-box	TATATAA	1285	7	-	Arabidopsis thaliana	core promoter element around -30 of transcription start
PtrDBB12	TATA-box	TATATA	1286	6	-	Arabidopsis thaliana	core promoter element around -30 of transcription start
PtrDBB12	TATA-box	ATATAT	1287	6	-	Brassica napus	core promoter element around -30 of transcription start
PtrDBB12	TATA-box	TATATA	1288	6	-	Arabidopsis thaliana	core promoter element around -30 of transcription start
PtrDBB12	TATA-box	ATATAT	1289	6	-	Brassica napus	core promoter element around -30 of transcription start
PtrDBB12	TATA-box	TATATA	1290	6	-	Arabidopsis thaliana	core promoter element around -30 of transcription start
PtrDBB12	TATA-box	ATATAT	1291	6	-	Brassica napus	core promoter element around -30 of transcription start
PtrDBB12	TATA-box	TATATA	1292	6	-	Arabidopsis thaliana	core promoter element around -30 of transcription start
PtrDBB12	TATA-box	ATATAT	1293	6	-	Brassica napus	core promoter element around -30 of transcription start
PtrDBB12	TATA-box	TATATA	1294	6	-	Arabidopsis thaliana	core promoter element around -30 of transcription start
PtrDBB12	TATA-box	ATATAT	1295	6	-	Brassica napus	core promoter element around -30 of transcription start
PtrDBB12	TATA-box	TATATA	1296	6	-	Arabidopsis thaliana	core promoter element around -30 of transcription start
PtrDBB12	TATA-box	ATATAT	1297	6	-	Brassica napus	core promoter element around -30 of transcription start
PtrDBB12	TATA-box	TATATA	1298	6	-	Arabidopsis thaliana	core promoter element around -30 of transcription start
PtrDBB12	TATA-box	ATATAT	1299	6	-	Brassica napus	core promoter element around -30 of transcription start
PtrDBB12	TATA-box	TATATA	1300	6	-	Arabidopsis thaliana	core promoter element around -30 of transcription start
PtrDBB12	TATA-box	ATATAT	1301	6	-	Brassica napus	core promoter element around -30 of transcription start
PtrDBB12	TATA-box	TATATA	1302	6	-	Arabidopsis thaliana	core promoter element around -30 of transcription start
PtrDBB12	TATA-box	ATATAT	1303	6	-	Brassica napus	core promoter element around -30 of transcription start
PtrDBB12	TATA-box	TATATA	1304	6	-	Arabidopsis thaliana	core promoter element around -30 of transcription start
PtrDBB12	TATA-box	ATATAT	1305	6	-	Brassica napus	core promoter element around -30 of transcription start
PtrDBB12	TATA-box	TATATA	1306	6	-	Arabidopsis thaliana	core promoter element around -30 of transcription start
PtrDBB12	TATA-box	ATATAT	1307	6	-	Brassica napus	core promoter element around -30 of transcription start
PtrDBB12	TATA-box	TATATA	1308	6	-	Arabidopsis thaliana	core promoter element around -30 of transcription start
PtrDBB12	TATA-box	ATATAT	1309	6	-	Brassica napus	core promoter element around -30 of transcription start
PtrDBB12	TATA-box	TATATA	1310	6	-	Arabidopsis thaliana	core promoter element around -30 of transcription start
PtrDBB12	TATA-box	ATATAA	1311	6	+	Brassica oleracea	core promoter element around -30 of transcription start
PtrDBB12	TATA-box	TATA	1312	4	-	Arabidopsis thaliana	core promoter element around -30 of transcription start
PtrDBB12	TATA-box	ATTATA	1685	6	+	Brassica napus	core promoter element around -30 of transcription start
PtrDBB12	TATA-box	TATAA	1686	5	-	Arabidopsis thaliana	core promoter element around -30 of transcription start
PtrDBB12	TATA-box	TATA	1687	4	-	Arabidopsis thaliana	core promoter element around -30 of transcription start
PtrDBB12	TATA-box	ATTATA	1727	6	+	Brassica napus	core promoter element around -30 of transcription start
PtrDBB12	TATA-box	TATAA	1728	5	-	Arabidopsis thaliana	core promoter element around -30 of transcription start
PtrDBB12	TATA-box	TATA	1729	4	-	Arabidopsis thaliana	core promoter element around -30 of transcription start
PtrDBB12	Unnamed__1	CGTGG	937	5	-	Zea mays
PtrDBB12	Unnamed__1	CGTGG	1779	5	+	Zea mays
PtrDBB12	AE-box	AGAAACTT	185	8	-	Arabidopsis thaliana	part of a module for light response
PtrDBB12	Unnamed__4	CTCC	632	4	+	Petroselinum hortense
PtrDBB12	Unnamed__4	CTCC	953	4	-	Petroselinum hortense
PtrDBB12	Unnamed__4	CTCC	997	4	-	Petroselinum hortense
PtrDBB12	Unnamed__4	CTCC	1059	4	-	Petroselinum hortense
PtrDBB12	Unnamed__4	CTCC	1067	4	+	Petroselinum hortense
PtrDBB12	Unnamed__4	CTCC	1219	4	-	Petroselinum hortense
PtrDBB12	Unnamed__4	CTCC	1435	4	-	Petroselinum hortense
PtrDBB12	Unnamed__4	CTCC	1454	4	-	Petroselinum hortense
PtrDBB12	Unnamed__4	CTCC	1535	4	-	Petroselinum hortense
PtrDBB12	Unnamed__4	CTCC	1637	4	+	Petroselinum hortense
PtrDBB12	Unnamed__4	CTCC	1649	4	+	Petroselinum hortense
PtrDBB12	Unnamed__4	CTCC	1706	4	+	Petroselinum hortense
PtrDBB12	Unnamed__4	CTCC	1713	4	+	Petroselinum hortense
PtrDBB12	Unnamed__4	CTCC	1747	4	+	Petroselinum hortense
PtrDBB12	Unnamed__4	CTCC	1973	4	-	Petroselinum hortense
PtrDBB12	Unnamed__4	CTCC	1976	4	-	Petroselinum hortense
PtrDBB12	STRE	AGGGG	1114	5	+	Arabidopsis thaliana
PtrDBB12	ABRE	ACGTG	4	5	+	Arabidopsis thaliana	cis-acting element involved in the abscisic acid responsiveness
PtrDBB12	ABRE	ACGTG	988	5	+	Arabidopsis thaliana	cis-acting element involved in the abscisic acid responsiveness
PtrDBB12	ABRE	CACGTG	1075	6	-	Arabidopsis thaliana	cis-acting element involved in the abscisic acid responsiveness
PtrDBB12	ABRE	ACGTG	1076	5	+	Arabidopsis thaliana	cis-acting element involved in the abscisic acid responsiveness
PtrDBB12	AT1-motif	AATTATTTTTTATT	344	13	+	Solanum tuberosum	part of a light responsive module
PtrDBB12	LTR	CCGAAA	228	6	-	Hordeum vulgare	cis-acting element involved in low-temperature responsiveness
PtrDBB12	CCGTCC-box	CCGTCC	1051	6	+	Petroselinum hortense
PtrDBB12	ABRE4	CACGTA	3	6	-	Zea mays
PtrDBB12	ABRE4	CACGTA	987	6	-	Zea mays
PtrDBB12	WRE3	CCACCT	1937	6	-	Pisum sativum
PtrDBB12	MYB	TAACCA	1945	6	+	Arabidopsis thaliana
PtrDBB12	AT~TATA-box	TATATA	81	6	+	Arabidopsis thaliana
PtrDBB12	AT~TATA-box	TATATA	610	6	+	Arabidopsis thaliana
PtrDBB12	AT~TATA-box	TATATAAA	775	8	-	Arabidopsis thaliana
PtrDBB12	AT~TATA-box	TATATA	777	6	+	Arabidopsis thaliana
PtrDBB12	AT~TATA-box	TATATA	779	6	+	Arabidopsis thaliana
PtrDBB12	AT~TATA-box	TATATA	781	6	+	Arabidopsis thaliana
PtrDBB12	AT~TATA-box	TATATA	783	6	+	Arabidopsis thaliana
PtrDBB12	AT~TATA-box	TATATA	785	6	+	Arabidopsis thaliana
PtrDBB12	AT~TATA-box	TATATA	787	6	+	Arabidopsis thaliana
PtrDBB12	AT~TATA-box	TATATA	789	6	+	Arabidopsis thaliana
PtrDBB12	AT~TATA-box	TATATA	1286	6	-	Arabidopsis thaliana
PtrDBB12	AT~TATA-box	TATATA	1288	6	-	Arabidopsis thaliana
PtrDBB12	AT~TATA-box	TATATA	1290	6	-	Arabidopsis thaliana
PtrDBB12	AT~TATA-box	TATATA	1292	6	-	Arabidopsis thaliana
PtrDBB12	AT~TATA-box	TATATA	1294	6	-	Arabidopsis thaliana
PtrDBB12	AT~TATA-box	TATATA	1296	6	-	Arabidopsis thaliana
PtrDBB12	AT~TATA-box	TATATA	1298	6	-	Arabidopsis thaliana
PtrDBB12	AT~TATA-box	TATATA	1300	6	-	Arabidopsis thaliana
PtrDBB12	AT~TATA-box	TATATA	1302	6	-	Arabidopsis thaliana
PtrDBB12	AT~TATA-box	TATATA	1304	6	-	Arabidopsis thaliana
PtrDBB12	AT~TATA-box	TATATA	1306	6	-	Arabidopsis thaliana
PtrDBB12	AT~TATA-box	TATATA	1308	6	-	Arabidopsis thaliana
PtrDBB12	AT~TATA-box	TATATA	1310	6	-	Arabidopsis thaliana
PtrDBB12		motif_sequence	8	4	-	organism	short_function
PtrDBB12		motif_sequence	316	4	-	organism	short_function
PtrDBB12		motif_sequence	568	4	-	organism	short_function
PtrDBB12		motif_sequence	630	4	+	organism	short_function
PtrDBB12		motif_sequence	676	4	+	organism	short_function
PtrDBB12		motif_sequence	802	4	+	organism	short_function
PtrDBB12		motif_sequence	849	4	-	organism	short_function
PtrDBB12		motif_sequence	1059	4	-	organism	short_function
PtrDBB12		motif_sequence	1270	4	+	organism	short_function
PtrDBB12		motif_sequence	1334	4	+	organism	short_function
PtrDBB12		motif_sequence	1336	4	-	organism	short_function
PtrDBB12		motif_sequence	1350	4	-	organism	short_function
PtrDBB12		motif_sequence	1416	4	-	organism	short_function
PtrDBB12		motif_sequence	1435	4	-	organism	short_function
PtrDBB12		motif_sequence	1479	4	+	organism	short_function
PtrDBB12		motif_sequence	1610	4	+	organism	short_function
PtrDBB12		motif_sequence	1662	4	+	organism	short_function
PtrDBB12		motif_sequence	1711	4	+	organism	short_function
PtrDBB12		motif_sequence	1752	4	+	organism	short_function
PtrDBB12		motif_sequence	1760	4	+	organism	short_function
PtrDBB12		motif_sequence	1958	4	+	organism	short_function
PtrDBB12	TCA-element	CCATCTTTTT	705	9	+	Nicotiana tabacum	cis-acting element involved in salicylic acid responsiveness
PtrDBB12	AAGAA-motif	GAAAGAA	1763	7	-	Avena sativa
PtrDBB12	AAGAA-motif	GAAAGAA	1793	7	-	Avena sativa
PtrDBB12	AAGAA-motif	GAAAGAA	1925	7	+	Avena sativa
PtrDBB12	A-box	CCGTCC	1051	6	+	Petroselinum crispum	cis-acting regulatory element
PtrDBB12	AAAC-motif	CAATCAAAACCT	1580	11	-	Spinacia oleracea	light responsive element
PtrDBB12	CCGTCC motif	CCGTCC	1051	6	+	Nicotiana tabacum
PtrDBB12	MYC	CAATTG	1385	6	-	Arabidopsis thaliana
PtrDBB12	MYC	CATGTG	1530	6	-	Arabidopsis thaliana
PtrDBB12	GT1-motif	GGTTAAT	395	7	+	Avena sativa	light responsive element
PtrDBB12	Unnamed__2	CCCCGG	1055	6	+	Zea mays
PtrDBB12	MYB recognition site	CCGTTG	1215	6	-	Arabidopsis thaliana
PtrDBB12	MYB-like sequence	TAACCA	1945	6	+	Arabidopsis thaliana
PtrDBB12	TATA	TATAAAAT	556	8	-	Arabidopsis thaliana
PtrDBB12	TATA	TATAAAAT	773	8	-	Arabidopsis thaliana
PtrDBB2	TCA-element	CCATCTTTTT	1784	9	+	Nicotiana tabacum	cis-acting element involved in salicylic acid responsiveness
PtrDBB2	AT~TATA-box	TATATA	1146	6	-	Arabidopsis thaliana
PtrDBB2	AT~TATA-box	TATATAAA	1229	8	-	Arabidopsis thaliana
PtrDBB2	AT~TATA-box	TATATA	1231	6	-	Arabidopsis thaliana
PtrDBB2	AT~TATA-box	TATATA	1572	6	-	Arabidopsis thaliana
PtrDBB2	Unnamed__6	taTAAATATct	759	10	-	Zea mays
PtrDBB2		motif_sequence	98	4	+	organism	short_function
PtrDBB2		motif_sequence	179	4	+	organism	short_function
PtrDBB2		motif_sequence	239	4	-	organism	short_function
PtrDBB2		motif_sequence	249	4	-	organism	short_function
PtrDBB2		motif_sequence	296	4	+	organism	short_function
PtrDBB2		motif_sequence	907	4	-	organism	short_function
PtrDBB2		motif_sequence	917	4	+	organism	short_function
PtrDBB2		motif_sequence	1293	4	-	organism	short_function
PtrDBB2		motif_sequence	1470	4	-	organism	short_function
PtrDBB2		motif_sequence	1883	4	-	organism	short_function
PtrDBB2		motif_sequence	1924	4	+	organism	short_function
PtrDBB2		motif_sequence	1939	4	+	organism	short_function
PtrDBB2		motif_sequence	1944	4	+	organism	short_function
PtrDBB2		motif_sequence	1952	4	-	organism	short_function
PtrDBB2		motif_sequence	1958	4	-	organism	short_function
PtrDBB2	GC-motif	CCCCCG	187	6	-	Zea mays	enhancer-like element involved in anoxic specific inducibility
PtrDBB2	TGA-element	AACGAC	669	6	-	Brassica oleracea	auxin-responsive element
PtrDBB2	LTR	CCGAAA	1633	6	+	Hordeum vulgare	cis-acting element involved in low-temperature responsiveness
PtrDBB2	MYB	TAACCA	28	6	+	Arabidopsis thaliana
PtrDBB2	MYB	TAACCA	224	6	+	Arabidopsis thaliana
PtrDBB2	MYB	TAACCA	452	6	+	Arabidopsis thaliana
PtrDBB2	MYB	TAACCA	839	6	-	Arabidopsis thaliana
PtrDBB2	MYB	TAACCA	857	6	-	Arabidopsis thaliana
PtrDBB2	MYB	TAACCA	1287	6	+	Arabidopsis thaliana
PtrDBB2	GT1-motif	GGTTAAT	840	7	+	Avena sativa	light responsive element
PtrDBB2	GT1-motif	GGTTAA	1286	6	-	Arabidopsis thaliana	light responsive element
PtrDBB2	GT1-motif	GGTTAA	1531	6	+	Arabidopsis thaliana	light responsive element
PtrDBB2	TATA	TATAAAAT	791	8	-	Arabidopsis thaliana
PtrDBB2	TATA	TATAAAAT	1302	8	-	Arabidopsis thaliana
PtrDBB2	MYB-like sequence	TAACCA	28	6	+	Arabidopsis thaliana
PtrDBB2	MYB-like sequence	TAACCA	224	6	+	Arabidopsis thaliana
PtrDBB2	MYB-like sequence	TAACCA	452	6	+	Arabidopsis thaliana
PtrDBB2	MYB-like sequence	TAACCA	839	6	-	Arabidopsis thaliana
PtrDBB2	MYB-like sequence	TAACCA	857	6	-	Arabidopsis thaliana
PtrDBB2	MYB-like sequence	TAACCA	1287	6	+	Arabidopsis thaliana
PtrDBB2	MYC	CATGTG	158	6	-	Arabidopsis thaliana
PtrDBB2	MYC	CATGTG	951	6	+	Arabidopsis thaliana
PtrDBB2	MYC	CATGTG	1444	6	-	Arabidopsis thaliana
PtrDBB2	MYC	CAATTG	1465	6	-	Arabidopsis thaliana
PtrDBB2	MYC	CATTTG	1640	6	+	Arabidopsis thaliana
PtrDBB2	ATC-motif	AGTAATCT	1962	8	-	Spinacia oleracea	part of a conserved DNA module involved in light responsiveness
PtrDBB2	GA-motif	ATAGATAA	740	8	+	Arabidopsis thaliana	part of a light responsive element
PtrDBB2	CAAT-box	CAAT	117	4	+	Nicotiana glutinosa
PtrDBB2	CAAT-box	CAAT	360	4	+	Nicotiana glutinosa
PtrDBB2	CAAT-box	CAAT	402	4	-	Nicotiana glutinosa
PtrDBB2	CAAT-box	CAAT	538	4	+	Nicotiana glutinosa
PtrDBB2	CAAT-box	CAAAT	770	5	+	Pisum sativum	common cis-acting element in promoter and enhancer regions
PtrDBB2	CAAT-box	CAAAT	966	5	-	Pisum sativum	common cis-acting element in promoter and enhancer regions
PtrDBB2	CAAT-box	CAAT	994	4	-	Nicotiana glutinosa
PtrDBB2	CAAT-box	CAAT	1024	4	-	Nicotiana glutinosa
PtrDBB2	CAAT-box	CAAT	1041	4	-	Nicotiana glutinosa
PtrDBB2	CAAT-box	CAAAT	1113	5	+	Pisum sativum	common cis-acting element in promoter and enhancer regions
PtrDBB2	CAAT-box	CAAT	1124	4	+	Nicotiana glutinosa
PtrDBB2	CAAT-box	CAAAT	1197	5	+	Pisum sativum	common cis-acting element in promoter and enhancer regions
PtrDBB2	CAAT-box	CAAT	1338	4	+	Nicotiana glutinosa
PtrDBB2	CAAT-box	CAAT	1348	4	-	Nicotiana glutinosa
PtrDBB2	CAAT-box	CAAT	1359	4	+	Nicotiana glutinosa
PtrDBB2	CAAT-box	CAAAT	1452	5	-	Pisum sativum	common cis-acting element in promoter and enhancer regions
PtrDBB2	CAAT-box	CCAAT	1464	5	+	Arabidopsis thaliana	common cis-acting element in promoter and enhancer regions
PtrDBB2	CAAT-box	CAAT	1465	4	+	Nicotiana glutinosa
PtrDBB2	CAAT-box	CCAAT	1467	5	-	Arabidopsis thaliana	common cis-acting element in promoter and enhancer regions
PtrDBB2	CAAT-box	CAAAT	1517	5	-	Pisum sativum	common cis-acting element in promoter and enhancer regions
PtrDBB2	CAAT-box	CAAT	1568	4	-	Nicotiana glutinosa
PtrDBB2	CAAT-box	CCAAT	1587	5	+	Arabidopsis thaliana	common cis-acting element in promoter and enhancer regions
PtrDBB2	CAAT-box	CAAT	1588	4	+	Nicotiana glutinosa
PtrDBB2	CAAT-box	CAAT	1600	4	-	Nicotiana glutinosa
PtrDBB2	CAAT-box	CAAAT	1641	5	-	Pisum sativum	common cis-acting element in promoter and enhancer regions
PtrDBB2	CAAT-box	CAAT	1800	4	-	Nicotiana glutinosa
PtrDBB2	CAAT-box	CAAT	1844	4	-	Nicotiana glutinosa
PtrDBB2	CAAT-box	CAAT	1992	4	+	Nicotiana glutinosa
PtrDBB2	CAT-box	GCCACT	457	6	-	Arabidopsis thaliana	cis-acting regulatory element related to meristem expression
PtrDBB2	CAT-box	GCCACT	1320	6	+	Arabidopsis thaliana	cis-acting regulatory element related to meristem expression
PtrDBB2	I-box	GTATAAGGCC	305	9	-	Larix laricina	part of a light responsive element
PtrDBB2	Box 4	ATTAAT	415	6	+	Petroselinum crispum	part of a conserved DNA module involved in light responsiveness
PtrDBB2	Box 4	ATTAAT	676	6	+	Petroselinum crispum	part of a conserved DNA module involved in light responsiveness
PtrDBB2	Box 4	ATTAAT	885	6	+	Petroselinum crispum	part of a conserved DNA module involved in light responsiveness
PtrDBB2	Box 4	ATTAAT	1695	6	-	Petroselinum crispum	part of a conserved DNA module involved in light responsiveness
PtrDBB2	Unnamed__4	CTCC	286	4	+	Petroselinum hortense
PtrDBB2	Unnamed__4	CTCC	1462	4	+	Petroselinum hortense
PtrDBB2	Unnamed__4	CTCC	1521	4	-	Petroselinum hortense
PtrDBB2	Unnamed__4	CTCC	1745	4	-	Petroselinum hortense
PtrDBB2	Unnamed__4	CTCC	1926	4	+	Petroselinum hortense
PtrDBB2	Unnamed__4	CTCC	1946	4	+	Petroselinum hortense
PtrDBB2	ABRE	CGTACGTGCA	310	9	-	Hordeum vulgare	cis-acting element involved in the abscisic acid responsiveness
PtrDBB2	STRE	AGGGG	1683	5	+	Arabidopsis thaliana
PtrDBB2	AE-box	AGAAACTT	10	8	+	Arabidopsis thaliana	part of a module for light response
PtrDBB2	AT1-motif	AATTATTTTTTATT	1217	13	+	Solanum tuberosum	part of a light responsive module
PtrDBB2	ERE	ATTTTAAA	1340	8	+	Nicotiana glutinos
PtrDBB2	ERE	ATTTTAAA	1342	8	-	Nicotiana glutinos
PtrDBB2	TATA-box	TACAAAA	144	7	+	Oryza sativa	core promoter element around -30 of transcription start
PtrDBB2	TATA-box	TATACA	321	6	-	Helianthus annuus	core promoter element around -30 of transcription start
PtrDBB2	TATA-box	TATA	323	4	+	Arabidopsis thaliana	core promoter element around -30 of transcription start
PtrDBB2	TATA-box	TATAAATA	562	8	-	Daucus carota	core promoter element around -30 of transcription start
PtrDBB2	TATA-box	TATAAAT	563	7	-	Brassica juncea	core promoter element around -30 of transcription start
PtrDBB2	TATA-box	TATAAA	564	6	-	Helianthus annuus	core promoter element around -30 of transcription start
PtrDBB2	TATA-box	TATAA	565	5	-	Arabidopsis thaliana	core promoter element around -30 of transcription start
PtrDBB2	TATA-box	TATA	566	4	+	Arabidopsis thaliana	core promoter element around -30 of transcription start
PtrDBB2	TATA-box	TATAAAA	577	7	-	Pisum sativum	core promoter element around -30 of transcription start
PtrDBB2	TATA-box	TATAAA	578	6	-	Helianthus annuus	core promoter element around -30 of transcription start
PtrDBB2	TATA-box	TATAA	579	5	-	Arabidopsis thaliana	core promoter element around -30 of transcription start
PtrDBB2	TATA-box	TATATTTATATTT	580	12	+	Avena sativa	core promoter element around -30 of transcription start
PtrDBB2	TATA-box	TATAAATA	582	8	-	Daucus carota	core promoter element around -30 of transcription start
PtrDBB2	TATA-box	TATAAAT	583	7	-	Brassica juncea	core promoter element around -30 of transcription start
PtrDBB2	TATA-box	TATAAA	584	6	-	Helianthus annuus	core promoter element around -30 of transcription start
PtrDBB2	TATA-box	TATAA	585	5	-	Arabidopsis thaliana	core promoter element around -30 of transcription start
PtrDBB2	TATA-box	TATA	586	4	+	Arabidopsis thaliana	core promoter element around -30 of transcription start
PtrDBB2	TATA-box	TATAAA	603	6	-	Helianthus annuus	core promoter element around -30 of transcription start
PtrDBB2	TATA-box	TATAA	604	5	-	Arabidopsis thaliana	core promoter element around -30 of transcription start
PtrDBB2	TATA-box	TATA	605	4	+	Arabidopsis thaliana	core promoter element around -30 of transcription start
PtrDBB2	TATA-box	TATA	658	4	+	Arabidopsis thaliana	core promoter element around -30 of transcription start
PtrDBB2	TATA-box	taTATAAAtc	741	9	+	Arabidopsis thaliana	core promoter element around -30 of transcription start
PtrDBB2	TATA-box	TATAAAA	792	7	-	Pisum sativum	core promoter element around -30 of transcription start
PtrDBB2	TATA-box	TATAAA	793	6	-	Helianthus annuus	core promoter element around -30 of transcription start
PtrDBB2	TATA-box	TATAA	794	5	-	Arabidopsis thaliana	core promoter element around -30 of transcription start
PtrDBB2	TATA-box	TATA	795	4	+	Arabidopsis thaliana	core promoter element around -30 of transcription start
PtrDBB2	TATA-box	TATACA	863	6	-	Helianthus annuus	core promoter element around -30 of transcription start
PtrDBB2	TATA-box	TATA	865	4	+	Arabidopsis thaliana	core promoter element around -30 of transcription start
PtrDBB2	TATA-box	ATATAA	936	6	+	Brassica oleracea	core promoter element around -30 of transcription start
PtrDBB2	TATA-box	TATA	937	4	+	Arabidopsis thaliana	core promoter element around -30 of transcription start
PtrDBB2	TATA-box	ATATAT	941	6	+	Brassica napus	core promoter element around -30 of transcription start
PtrDBB2	TATA-box	TATA	942	4	+	Arabidopsis thaliana	core promoter element around -30 of transcription start
PtrDBB2	TATA-box	TATA	974	4	+	Arabidopsis thaliana	core promoter element around -30 of transcription start
PtrDBB2	TATA-box	TATA	984	4	+	Arabidopsis thaliana	core promoter element around -30 of transcription start
PtrDBB2	TATA-box	TATA	989	4	+	Arabidopsis thaliana	core promoter element around -30 of transcription start
PtrDBB2	TATA-box	ATATAA	1000	6	+	Brassica oleracea	core promoter element around -30 of transcription start
PtrDBB2	TATA-box	TATA	1001	4	-	Arabidopsis thaliana	core promoter element around -30 of transcription start
PtrDBB2	TATA-box	ATTATA	1008	6	+	Brassica napus	core promoter element around -30 of transcription start
PtrDBB2	TATA-box	TATAA	1009	5	-	Arabidopsis thaliana	core promoter element around -30 of transcription start
PtrDBB2	TATA-box	TATA	1010	4	-	Arabidopsis thaliana	core promoter element around -30 of transcription start
PtrDBB2	TATA-box	TATAAAA	1071	7	-	Pisum sativum	core promoter element around -30 of transcription start
PtrDBB2	TATA-box	TATAAA	1072	6	-	Helianthus annuus	core promoter element around -30 of transcription start
PtrDBB2	TATA-box	TATAA	1073	5	-	Arabidopsis thaliana	core promoter element around -30 of transcription start
PtrDBB2	TATA-box	TATA	1074	4	-	Arabidopsis thaliana	core promoter element around -30 of transcription start
PtrDBB2	TATA-box	ATTATA	1079	6	+	Brassica napus	core promoter element around -30 of transcription start
PtrDBB2	TATA-box	TATAA	1080	5	-	Arabidopsis thaliana	core promoter element around -30 of transcription start
PtrDBB2	TATA-box	TATA	1081	4	-	Arabidopsis thaliana	core promoter element around -30 of transcription start
PtrDBB2	TATA-box	ATTATA	1144	6	+	Brassica napus	core promoter element around -30 of transcription start
PtrDBB2	TATA-box	TATATAA	1145	7	-	Arabidopsis thaliana	core promoter element around -30 of transcription start
PtrDBB2	TATA-box	TATATA	1146	6	-	Arabidopsis thaliana	core promoter element around -30 of transcription start
PtrDBB2	TATA-box	ATATAA	1147	6	+	Brassica oleracea	core promoter element around -30 of transcription start
PtrDBB2	TATA-box	TATA	1148	4	-	Arabidopsis thaliana	core promoter element around -30 of transcription start
PtrDBB2	TATA-box	ATTATA	1159	6	+	Brassica napus	core promoter element around -30 of transcription start
PtrDBB2	TATA-box	TATAA	1160	5	-	Arabidopsis thaliana	core promoter element around -30 of transcription start
PtrDBB2	TATA-box	TATA	1161	4	-	Arabidopsis thaliana	core promoter element around -30 of transcription start
PtrDBB2	TATA-box	TATAAAT	1165	7	-	Brassica juncea	core promoter element around -30 of transcription start
PtrDBB2	TATA-box	TATAAA	1166	6	-	Helianthus annuus	core promoter element around -30 of transcription start
PtrDBB2	TATA-box	TATAA	1167	5	-	Arabidopsis thaliana	core promoter element around -30 of transcription start
PtrDBB2	TATA-box	TATA	1168	4	-	Arabidopsis thaliana	core promoter element around -30 of transcription start
PtrDBB2	TATA-box	TATA	1176	4	-	Arabidopsis thaliana	core promoter element around -30 of transcription start
PtrDBB2	TATA-box	taTATAAAtc	1227	9	-	Arabidopsis thaliana	core promoter element around -30 of transcription start
PtrDBB2	TATA-box	TATAAAT	1228	7	-	Brassica juncea	core promoter element around -30 of transcription start
PtrDBB2	TATA-box	TATAAA	1229	6	-	Helianthus annuus	core promoter element around -30 of transcription start
PtrDBB2	TATA-box	TATATAA	1230	7	-	Arabidopsis thaliana	core promoter element around -30 of transcription start
PtrDBB2	TATA-box	TATATA	1231	6	-	Arabidopsis thaliana	core promoter element around -30 of transcription start
PtrDBB2	TATA-box	ATATAA	1232	6	+	Brassica oleracea	core promoter element around -30 of transcription start
PtrDBB2	TATA-box	TATA	1233	4	-	Arabidopsis thaliana	core promoter element around -30 of transcription start
PtrDBB2	TATA-box	TATAAAA	1303	7	-	Pisum sativum	core promoter element around -30 of transcription start
PtrDBB2	TATA-box	TATAAA	1304	6	-	Helianthus annuus	core promoter element around -30 of transcription start
PtrDBB2	TATA-box	TATAA	1305	5	-	Arabidopsis thaliana	core promoter element around -30 of transcription start
PtrDBB2	TATA-box	TATA	1306	4	-	Arabidopsis thaliana	core promoter element around -30 of transcription start
PtrDBB2	TATA-box	TATACA	1570	6	-	Helianthus annuus	core promoter element around -30 of transcription start
PtrDBB2	TATA-box	TATATA	1572	6	-	Arabidopsis thaliana	core promoter element around -30 of transcription start
PtrDBB2	TATA-box	ATATAA	1573	6	+	Brassica oleracea	core promoter element around -30 of transcription start
PtrDBB2	TATA-box	TATA	1574	4	-	Arabidopsis thaliana	core promoter element around -30 of transcription start
PtrDBB2	TATA-box	ATATAT	1705	6	-	Brassica napus	core promoter element around -30 of transcription start
PtrDBB2	TATA-box	TATA	1706	4	-	Arabidopsis thaliana	core promoter element around -30 of transcription start
PtrDBB2	TATA-box	TATAA	1735	5	-	Arabidopsis thaliana	core promoter element around -30 of transcription start
PtrDBB2	TATA-box	TATA	1736	4	-	Arabidopsis thaliana	core promoter element around -30 of transcription start
PtrDBB2	TATA-box	ATATAT	1815	6	-	Brassica napus	core promoter element around -30 of transcription start
PtrDBB2	TATA-box	TATA	1816	4	-	Arabidopsis thaliana	core promoter element around -30 of transcription start
PtrDBB2	TATA-box	ATTATA	1819	6	+	Brassica napus	core promoter element around -30 of transcription start
PtrDBB2	TATA-box	TATAA	1820	5	-	Arabidopsis thaliana	core promoter element around -30 of transcription start
PtrDBB2	TATA-box	TATA	1821	4	-	Arabidopsis thaliana	core promoter element around -30 of transcription start
PtrDBB2	TATA-box	TATA	1869	4	-	Arabidopsis thaliana	core promoter element around -30 of transcription start
PtrDBB2	TATA-box	TATA	1875	4	-	Arabidopsis thaliana	core promoter element around -30 of transcription start
PtrDBB2	Unnamed__1	CGTGG	184	5	-	Zea mays
PtrDBB2	Unnamed__1	CGTGG	261	5	+	Zea mays
PtrDBB2	Unnamed__1	CGTGG	301	5	+	Zea mays
PtrDBB2	AT-rich sequence	TAAAATACT	1033	9	-	Pisum sativum	element for maximal elicitor-mediated activation (2copies)
PtrDBB3	Myb-binding site	CAACAG	1889	6	+	Nicotiana tabacum
PtrDBB3	AT1-motif	AATTATTTTTTATT	8	13	+	Solanum tuberosum	part of a light responsive module
PtrDBB3	AT1-motif	AATTATTTTTTATT	768	13	+	Solanum tuberosum	part of a light responsive module
PtrDBB3	STRE	AGGGG	1836	5	-	Arabidopsis thaliana
PtrDBB3	STRE	AGGGG	1868	5	-	Arabidopsis thaliana
PtrDBB3	STRE	AGGGG	1986	5	+	Arabidopsis thaliana
PtrDBB3	ABRE	GACACGTACGT	366	10	+	Oryza sativa	cis-acting element involved in the abscisic acid responsiveness
PtrDBB3	Unnamed__4	CTCC	112	4	+	Petroselinum hortense
PtrDBB3	Unnamed__4	CTCC	220	4	-	Petroselinum hortense
PtrDBB3	Unnamed__4	CTCC	243	4	-	Petroselinum hortense
PtrDBB3	Unnamed__4	CTCC	681	4	-	Petroselinum hortense
PtrDBB3	Unnamed__4	CTCC	718	4	-	Petroselinum hortense
PtrDBB3	Unnamed__4	CTCC	1244	4	+	Petroselinum hortense
PtrDBB3	Unnamed__4	CTCC	1326	4	-	Petroselinum hortense
PtrDBB3	Unnamed__4	CTCC	1535	4	+	Petroselinum hortense
PtrDBB3	Unnamed__4	CTCC	1554	4	+	Petroselinum hortense
PtrDBB3	Unnamed__4	CTCC	1568	4	-	Petroselinum hortense
PtrDBB3	Unnamed__4	CTCC	1608	4	-	Petroselinum hortense
PtrDBB3	Unnamed__4	CTCC	1656	4	+	Petroselinum hortense
PtrDBB3	Unnamed__4	CTCC	1866	4	+	Petroselinum hortense
PtrDBB3	Unnamed__4	CTCC	1883	4	+	Petroselinum hortense
PtrDBB3	Unnamed__4	CTCC	1967	4	+	Petroselinum hortense
PtrDBB3	Unnamed__1	GAATTTAATTAA	1031	11	+	Glycine max	60K protein binding site
PtrDBB3	TATA-box	TATTTAAA	35	8	+	Arabidopsis thaliana	core promoter element around -30 of transcription start
PtrDBB3	TATA-box	TATTTAAA	44	8	-	Arabidopsis thaliana	core promoter element around -30 of transcription start
PtrDBB3	TATA-box	ATATAA	160	6	+	Brassica oleracea	core promoter element around -30 of transcription start
PtrDBB3	TATA-box	TATA	161	4	+	Arabidopsis thaliana	core promoter element around -30 of transcription start
PtrDBB3	TATA-box	TATA	440	4	+	Arabidopsis thaliana	core promoter element around -30 of transcription start
PtrDBB3	TATA-box	TATAAAT	739	7	-	Brassica juncea	core promoter element around -30 of transcription start
PtrDBB3	TATA-box	TATAAA	740	6	-	Helianthus annuus	core promoter element around -30 of transcription start
PtrDBB3	TATA-box	TATAA	741	5	-	Arabidopsis thaliana	core promoter element around -30 of transcription start
PtrDBB3	TATA-box	TATA	742	4	+	Arabidopsis thaliana	core promoter element around -30 of transcription start
PtrDBB3	TATA-box	TATTTAAA	765	8	-	Arabidopsis thaliana	core promoter element around -30 of transcription start
PtrDBB3	TATA-box	TATAAAA	783	7	-	Pisum sativum	core promoter element around -30 of transcription start
PtrDBB3	TATA-box	TATAAA	784	6	-	Helianthus annuus	core promoter element around -30 of transcription start
PtrDBB3	TATA-box	TATAA	785	5	-	Arabidopsis thaliana	core promoter element around -30 of transcription start
PtrDBB3	TATA-box	TATA	786	4	+	Arabidopsis thaliana	core promoter element around -30 of transcription start
PtrDBB3	TATA-box	ATATAA	833	6	+	Brassica oleracea	core promoter element around -30 of transcription start
PtrDBB3	TATA-box	TATA	834	4	+	Arabidopsis thaliana	core promoter element around -30 of transcription start
PtrDBB3	TATA-box	ATATAT	854	6	+	Brassica napus	core promoter element around -30 of transcription start
PtrDBB3	TATA-box	TATA	855	4	+	Arabidopsis thaliana	core promoter element around -30 of transcription start
PtrDBB3	TATA-box	TATAA	879	5	-	Arabidopsis thaliana	core promoter element around -30 of transcription start
PtrDBB3	TATA-box	TATA	880	4	+	Arabidopsis thaliana	core promoter element around -30 of transcription start
PtrDBB3	TATA-box	ATATAT	984	6	+	Brassica napus	core promoter element around -30 of transcription start
PtrDBB3	TATA-box	TATATA	985	6	+	Arabidopsis thaliana	core promoter element around -30 of transcription start
PtrDBB3	TATA-box	ATATAT	986	6	+	Brassica napus	core promoter element around -30 of transcription start
PtrDBB3	TATA-box	TATA	987	4	+	Arabidopsis thaliana	core promoter element around -30 of transcription start
PtrDBB3	TATA-box	TATTTAAA	1004	8	-	Arabidopsis thaliana	core promoter element around -30 of transcription start
PtrDBB3	TATA-box	taTATAAAtc	1006	9	+	Arabidopsis thaliana	core promoter element around -30 of transcription start
PtrDBB3	TATA-box	TATATTTATATTT	1572	12	+	Avena sativa	core promoter element around -30 of transcription start
PtrDBB3	TATA-box	TATAAAT	1575	7	-	Brassica juncea	core promoter element around -30 of transcription start
PtrDBB3	TATA-box	TATAAA	1576	6	-	Helianthus annuus	core promoter element around -30 of transcription start
PtrDBB3	TATA-box	TATAA	1577	5	-	Arabidopsis thaliana	core promoter element around -30 of transcription start
PtrDBB3	TATA-box	TATA	1578	4	-	Arabidopsis thaliana	core promoter element around -30 of transcription start
PtrDBB3	TATA-box	TATAAA	1715	6	-	Helianthus annuus	core promoter element around -30 of transcription start
PtrDBB3	TATA-box	TATAA	1716	5	-	Arabidopsis thaliana	core promoter element around -30 of transcription start
PtrDBB3	TATA-box	TATA	1717	4	-	Arabidopsis thaliana	core promoter element around -30 of transcription start
PtrDBB3	TATA-box	TATATA	1754	6	-	Arabidopsis thaliana	core promoter element around -30 of transcription start
PtrDBB3	TATA-box	TATA	1756	4	-	Arabidopsis thaliana	core promoter element around -30 of transcription start
PtrDBB3	TATA-box	TATA	1823	4	-	Arabidopsis thaliana	core promoter element around -30 of transcription start
PtrDBB3	TATA-box	TATA	1992	4	-	Arabidopsis thaliana	core promoter element around -30 of transcription start
PtrDBB3	ERE	ATTTCATA	28	8	-	Nicotiana glutinos
PtrDBB3	ERE	ATTTTAAA	42	8	+	Nicotiana glutinos
PtrDBB3	ERE	ATTTTAAA	858	8	+	Nicotiana glutinos
PtrDBB3	ERE	ATTTTAAA	1002	8	+	Nicotiana glutinos
PtrDBB3	Myb	TAACTG	1700	6	+	Arabidopsis thaliana
PtrDBB3	GCN4_motif	TGAGTCA	893	7	+	Oryza sativa	cis-regulatory element involved in endosperm expression
PtrDBB3	ARE	AAACCA	967	6	-	Zea mays	cis-acting regulatory element essential for the anaerobic induction
PtrDBB3	TCA	TCATCTTCAT	1741	9	+	Pisum sativum
PtrDBB3	GATA-motif	AAGGATAAGG	391	9	-	Solanum tuberosum	part of a light responsive element
PtrDBB3	GATA-motif	AAGATAAGATT	870	10	-	Arabidopsis thaliana	part of a light responsive element
PtrDBB3	GATA-motif	GATAGGG	1869	7	-	Pisum sativum	part of a light responsive element
PtrDBB3	I-box	gGATAAGGTG	389	9	-	Zea mays	part of a light responsive element
PtrDBB3	Box 4	ATTAAT	937	6	+	Petroselinum crispum	part of a conserved DNA module involved in light responsiveness
PtrDBB3	CAT-box	GCCACT	504	6	-	Arabidopsis thaliana	cis-acting regulatory element related to meristem expression
PtrDBB3	CAAT-box	CAAT	210	4	+	Nicotiana glutinosa
PtrDBB3	CAAT-box	CCAAT	217	5	-	Arabidopsis thaliana	common cis-acting element in promoter and enhancer regions
PtrDBB3	CAAT-box	CAAT	256	4	+	Nicotiana glutinosa
PtrDBB3	CAAT-box	CAAT	339	4	-	Nicotiana glutinosa
PtrDBB3	CAAT-box	CAAAT	345	5	+	Pisum sativum	common cis-acting element in promoter and enhancer regions
PtrDBB3	CAAT-box	CAAT	418	4	-	Nicotiana glutinosa
PtrDBB3	CAAT-box	CAAT	499	4	+	Nicotiana glutinosa
PtrDBB3	CAAT-box	CCAAT	511	5	+	Arabidopsis thaliana	common cis-acting element in promoter and enhancer regions
PtrDBB3	CAAT-box	CAAT	512	4	+	Nicotiana glutinosa
PtrDBB3	CAAT-box	CAAT	514	4	-	Nicotiana glutinosa
PtrDBB3	CAAT-box	CAAAT	550	5	+	Pisum sativum	common cis-acting element in promoter and enhancer regions
PtrDBB3	CAAT-box	AGCTCAATTTCA	630	11	+	Daucus carota	common cis-acting element in promoter and enhancer regions
PtrDBB3	CAAT-box	CAAT	634	4	+	Nicotiana glutinosa
PtrDBB3	CAAT-box	CAAT	711	4	-	Nicotiana glutinosa
PtrDBB3	CAAT-box	CAAAT	794	5	+	Pisum sativum	common cis-acting element in promoter and enhancer regions
PtrDBB3	CAAT-box	CAAT	869	4	+	Nicotiana glutinosa
PtrDBB3	CAAT-box	CAAT	886	4	-	Nicotiana glutinosa
PtrDBB3	CAAT-box	CAAT	891	4	-	Nicotiana glutinosa
PtrDBB3	CAAT-box	CAAT	915	4	+	Nicotiana glutinosa
PtrDBB3	CAAT-box	CCAAT	965	5	-	Arabidopsis thaliana	common cis-acting element in promoter and enhancer regions
PtrDBB3	CAAT-box	CAAAT	974	5	+	Pisum sativum	common cis-acting element in promoter and enhancer regions
PtrDBB3	CAAT-box	CCAAT	1138	5	-	Arabidopsis thaliana	common cis-acting element in promoter and enhancer regions
PtrDBB3	CAAT-box	CCAAT	1163	5	-	Arabidopsis thaliana	common cis-acting element in promoter and enhancer regions
PtrDBB3	CAAT-box	CAAAT	1226	5	-	Pisum sativum	common cis-acting element in promoter and enhancer regions
PtrDBB3	CAAT-box	CAAAT	1287	5	-	Pisum sativum	common cis-acting element in promoter and enhancer regions
PtrDBB3	CAAT-box	CAAAT	1426	5	+	Pisum sativum	common cis-acting element in promoter and enhancer regions
PtrDBB3	CAAT-box	CCAAT	1502	5	-	Arabidopsis thaliana	common cis-acting element in promoter and enhancer regions
PtrDBB3	CAAT-box	CAAT	1550	4	-	Nicotiana glutinosa
PtrDBB3	CAAT-box	CAAT	1619	4	+	Nicotiana glutinosa
PtrDBB3	CAAT-box	CAAT	1708	4	+	Nicotiana glutinosa
PtrDBB3	CAAT-box	AGCTCAATTTCA	1925	11	+	Daucus carota	common cis-acting element in promoter and enhancer regions
PtrDBB3	CAAT-box	CAAT	1929	4	+	Nicotiana glutinosa
PtrDBB3	GA-motif	ATAGATAA	441	8	+	Arabidopsis thaliana	part of a light responsive element
PtrDBB3	MYB-like sequence	TAACCA	349	6	+	Arabidopsis thaliana
PtrDBB3	MYB-like sequence	TAACCA	1372	6	-	Arabidopsis thaliana
PtrDBB3	MYB-like sequence	TAACCA	1390	6	+	Arabidopsis thaliana
PtrDBB3	MYC	CAATTG	512	6	+	Arabidopsis thaliana
PtrDBB3	MYC	CATTTG	1225	6	+	Arabidopsis thaliana
PtrDBB3	MYC	CATGTG	1384	6	-	Arabidopsis thaliana
PtrDBB3	LAMP-element	CCTTATCCA	391	9	+	Spinacia oleracea	part of a light responsive element
PtrDBB3	W box	TTGACC	496	6	-	Arabidopsis thaliana
PtrDBB3	W box	TTGACC	1084	6	-	Arabidopsis thaliana
PtrDBB3	W box	TTGACC	1926	6	-	Arabidopsis thaliana
PtrDBB3		motif_sequence	110	4	+	organism	short_function
PtrDBB3		motif_sequence	627	4	+	organism	short_function
PtrDBB3		motif_sequence	1013	4	+	organism	short_function
PtrDBB3		motif_sequence	1234	4	+	organism	short_function
PtrDBB3		motif_sequence	1339	4	-	organism	short_function
PtrDBB3		motif_sequence	1703	4	+	organism	short_function
PtrDBB3		motif_sequence	1743	4	+	organism	short_function
PtrDBB3		motif_sequence	1849	4	+	organism	short_function
PtrDBB3	AT~TATA-box	TATATA	985	6	+	Arabidopsis thaliana
PtrDBB3	AT~TATA-box	TATATA	1754	6	-	Arabidopsis thaliana
PtrDBB3	MYB	TAACCA	349	6	+	Arabidopsis thaliana
PtrDBB3	MYB	CAACCA	1214	6	+	Arabidopsis thaliana
PtrDBB3	MYB	TAACCA	1372	6	-	Arabidopsis thaliana
PtrDBB3	MYB	TAACCA	1390	6	+	Arabidopsis thaliana
PtrDBB3	MYB	CAACCA	1521	6	+	Arabidopsis thaliana
PtrDBB3	MYB	CAACAG	1889	6	+	Arabidopsis thaliana
PtrDBB3	MYB	CAACCA	1970	6	+	Arabidopsis thaliana
PtrDBB3	LTR	CCGAAA	65	6	-	Hordeum vulgare	cis-acting element involved in low-temperature responsiveness
PtrDBB3	LTR	CCGAAA	227	6	+	Hordeum vulgare	cis-acting element involved in low-temperature responsiveness
PtrDBB3	TCT-motif	TCTTAC	545	6	+	Arabidopsis thaliana	part of a light responsive element
PtrDBB4	STRE	AGGGG	833	5	+	Arabidopsis thaliana
PtrDBB4	STRE	AGGGG	870	5	+	Arabidopsis thaliana
PtrDBB4	STRE	AGGGG	922	5	-	Arabidopsis thaliana
PtrDBB4	STRE	AGGGG	949	5	-	Arabidopsis thaliana
PtrDBB4	STRE	AGGGG	1783	5	-	Arabidopsis thaliana
PtrDBB4	ABRE	ACGTG	391	5	-	Arabidopsis thaliana	cis-acting element involved in the abscisic acid responsiveness
PtrDBB4	ABRE	CACGTG	1040	6	-	Arabidopsis thaliana	cis-acting element involved in the abscisic acid responsiveness
PtrDBB4	ABRE	ACGTG	1041	5	+	Arabidopsis thaliana	cis-acting element involved in the abscisic acid responsiveness
PtrDBB4	ABRE	ACGTG	1083	5	+	Arabidopsis thaliana	cis-acting element involved in the abscisic acid responsiveness
PtrDBB4	ABRE	ACGTG	1617	5	+	Arabidopsis thaliana	cis-acting element involved in the abscisic acid responsiveness
PtrDBB4	Unnamed__4	CTCC	847	4	-	Petroselinum hortense
PtrDBB4	Unnamed__4	CTCC	1034	4	-	Petroselinum hortense
PtrDBB4	Unnamed__4	CTCC	1711	4	+	Petroselinum hortense
PtrDBB4	Unnamed__4	CTCC	1788	4	+	Petroselinum hortense
PtrDBB4	Unnamed__4	CTCC	1793	4	+	Petroselinum hortense
PtrDBB4	Unnamed__4	CTCC	1798	4	+	Petroselinum hortense
PtrDBB4	Unnamed__4	CTCC	1803	4	+	Petroselinum hortense
PtrDBB4	Unnamed__4	CTCC	1823	4	+	Petroselinum hortense
PtrDBB4	Unnamed__4	CTCC	1829	4	+	Petroselinum hortense
PtrDBB4	Unnamed__4	CTCC	1907	4	-	Petroselinum hortense
PtrDBB4	Unnamed__4	CTCC	1914	4	-	Petroselinum hortense
PtrDBB4	Myb-binding site	CAACAG	1132	6	+	Nicotiana tabacum
PtrDBB4	Myb-binding site	CAACAG	1766	6	-	Nicotiana tabacum
PtrDBB4	AT1-motif	AATTATTTTTTATT	238	13	+	Solanum tuberosum	part of a light responsive module
PtrDBB4	ERE	ATTTTAAA	105	8	-	Nicotiana glutinos
PtrDBB4	ERE	ATTTTAAA	177	8	+	Nicotiana glutinos
PtrDBB4	ERE	ATTTTAAA	351	8	+	Nicotiana glutinos
PtrDBB4	ERE	ATTTTAAA	648	8	-	Nicotiana glutinos
PtrDBB4	ERE	ATTTTAAA	887	8	-	Nicotiana glutinos
PtrDBB4	ERE	ATTTTAAA	1280	8	-	Nicotiana glutinos
PtrDBB4	ERE	ATTTTAAA	1366	8	-	Nicotiana glutinos
PtrDBB4	ERE	ATTTTAAA	1485	8	+	Nicotiana glutinos
PtrDBB4	Myb	TAACTG	763	6	+	Arabidopsis thaliana
PtrDBB4	Unnamed__1	CGTGG	65	5	+	Zea mays
PtrDBB4	Unnamed__1	CGTGG	1031	5	+	Zea mays
PtrDBB4	Unnamed__1	CGTGG	1039	5	-	Zea mays
PtrDBB4	Unnamed__1	CGTGG	1046	5	-	Zea mays
PtrDBB4	Unnamed__1	CGTGG	1066	5	+	Zea mays
PtrDBB4	Unnamed__1	CGTGG	1192	5	-	Zea mays
PtrDBB4	TATA-box	ATATAT	111	6	+	Brassica napus	core promoter element around -30 of transcription start
PtrDBB4	TATA-box	TATATA	112	6	+	Arabidopsis thaliana	core promoter element around -30 of transcription start
PtrDBB4	TATA-box	ATATAT	113	6	+	Brassica napus	core promoter element around -30 of transcription start
PtrDBB4	TATA-box	TATATA	114	6	+	Arabidopsis thaliana	core promoter element around -30 of transcription start
PtrDBB4	TATA-box	ATATAA	115	6	+	Brassica oleracea	core promoter element around -30 of transcription start
PtrDBB4	TATA-box	TATA	116	4	+	Arabidopsis thaliana	core promoter element around -30 of transcription start
PtrDBB4	TATA-box	TATATTTATATTT	128	12	+	Avena sativa	core promoter element around -30 of transcription start
PtrDBB4	TATA-box	TATAAAA	131	7	-	Pisum sativum	core promoter element around -30 of transcription start
PtrDBB4	TATA-box	TATAAA	132	6	-	Helianthus annuus	core promoter element around -30 of transcription start
PtrDBB4	TATA-box	TATAA	133	5	-	Arabidopsis thaliana	core promoter element around -30 of transcription start
PtrDBB4	TATA-box	TATA	134	4	+	Arabidopsis thaliana	core promoter element around -30 of transcription start
PtrDBB4	TATA-box	TATTTAAA	140	8	-	Arabidopsis thaliana	core promoter element around -30 of transcription start
PtrDBB4	TATA-box	TATATTTATATTT	164	12	-	Avena sativa	core promoter element around -30 of transcription start
PtrDBB4	TATA-box	ATATAA	166	6	+	Brassica oleracea	core promoter element around -30 of transcription start
PtrDBB4	TATA-box	TATA	167	4	+	Arabidopsis thaliana	core promoter element around -30 of transcription start
PtrDBB4	TATA-box	TATTTAAA	248	8	+	Arabidopsis thaliana	core promoter element around -30 of transcription start
PtrDBB4	TATA-box	ATATAT	257	6	+	Brassica napus	core promoter element around -30 of transcription start
PtrDBB4	TATA-box	TATA	258	4	+	Arabidopsis thaliana	core promoter element around -30 of transcription start
PtrDBB4	TATA-box	ATATAT	270	6	+	Brassica napus	core promoter element around -30 of transcription start
PtrDBB4	TATA-box	TATA	271	4	+	Arabidopsis thaliana	core promoter element around -30 of transcription start
PtrDBB4	TATA-box	ATATAA	303	6	+	Brassica oleracea	core promoter element around -30 of transcription start
PtrDBB4	TATA-box	TATA	304	4	+	Arabidopsis thaliana	core promoter element around -30 of transcription start
PtrDBB4	TATA-box	TATA	469	4	+	Arabidopsis thaliana	core promoter element around -30 of transcription start
PtrDBB4	TATA-box	ccTATAAAaa	472	9	+	Arabidopsis thaliana	core promoter element around -30 of transcription start
PtrDBB4	TATA-box	TATA	474	4	+	Arabidopsis thaliana	core promoter element around -30 of transcription start
PtrDBB4	TATA-box	TATACA	534	6	-	Helianthus annuus	core promoter element around -30 of transcription start
PtrDBB4	TATA-box	TATA	536	4	+	Arabidopsis thaliana	core promoter element around -30 of transcription start
PtrDBB4	TATA-box	ATTATA	618	6	+	Brassica napus	core promoter element around -30 of transcription start
PtrDBB4	TATA-box	TATAA	619	5	-	Arabidopsis thaliana	core promoter element around -30 of transcription start
PtrDBB4	TATA-box	TATA	620	4	+	Arabidopsis thaliana	core promoter element around -30 of transcription start
PtrDBB4	TATA-box	TACATAAA	625	8	+	Oryza sativa	core promoter element around -30 of transcription start
PtrDBB4	TATA-box	ATATAT	733	6	+	Brassica napus	core promoter element around -30 of transcription start
PtrDBB4	TATA-box	TATA	734	4	+	Arabidopsis thaliana	core promoter element around -30 of transcription start
PtrDBB4	TATA-box	TATA	773	4	+	Arabidopsis thaliana	core promoter element around -30 of transcription start
PtrDBB4	TATA-box	TATAAA	778	6	-	Helianthus annuus	core promoter element around -30 of transcription start
PtrDBB4	TATA-box	TATAA	779	5	-	Arabidopsis thaliana	core promoter element around -30 of transcription start
PtrDBB4	TATA-box	TATA	780	4	+	Arabidopsis thaliana	core promoter element around -30 of transcription start
PtrDBB4	TATA-box	TATA	1182	4	-	Arabidopsis thaliana	core promoter element around -30 of transcription start
PtrDBB4	TATA-box	TACAAAA	1248	7	-	Oryza sativa	core promoter element around -30 of transcription start
PtrDBB4	TATA-box	TATAAA	1271	6	-	Helianthus annuus	core promoter element around -30 of transcription start
PtrDBB4	TATA-box	TATAA	1272	5	-	Arabidopsis thaliana	core promoter element around -30 of transcription start
PtrDBB4	TATA-box	TATA	1273	4	-	Arabidopsis thaliana	core promoter element around -30 of transcription start
PtrDBB4	G-box	CACGTG	1040	6	-	Arabidopsis thaliana	cis-acting regulatory element involved in light responsiveness
PtrDBB4	TCA	TCATCTTCAT	1724	9	+	Pisum sativum
PtrDBB4	HD-Zip 3	GTAAT(G/C)ATTAC	80	9.5	+	Arabidopsis thaliana	protein binding site
PtrDBB4	Box 4	ATTAAT	635	6	+	Petroselinum crispum	part of a conserved DNA module involved in light responsiveness
PtrDBB4	Box 4	ATTAAT	654	6	+	Petroselinum crispum	part of a conserved DNA module involved in light responsiveness
PtrDBB4	Box 4	ATTAAT	1234	6	-	Petroselinum crispum	part of a conserved DNA module involved in light responsiveness
PtrDBB4	Box 4	ATTAAT	1324	6	-	Petroselinum crispum	part of a conserved DNA module involved in light responsiveness
PtrDBB4	I-box	TGATAATGT	857	9	+	Solanum tuberosum	part of a light responsive element
PtrDBB4	CAAT-box	CAAT	74	4	-	Nicotiana glutinosa
PtrDBB4	CAAT-box	CAAT	187	4	+	Nicotiana glutinosa
PtrDBB4	CAAT-box	CAAT	201	4	+	Nicotiana glutinosa
PtrDBB4	CAAT-box	CAAT	427	4	+	Nicotiana glutinosa
PtrDBB4	CAAT-box	CCCAATTT	432	8	+	Arabidopsis thaliana	common cis-acting element in promoter and enhancer regions
PtrDBB4	CAAT-box	CCAAT	433	5	+	Arabidopsis thaliana	common cis-acting element in promoter and enhancer regions
PtrDBB4	CAAT-box	CAAT	434	4	+	Nicotiana glutinosa
PtrDBB4	CAAT-box	CAAAT	436	5	-	Pisum sativum	common cis-acting element in promoter and enhancer regions
PtrDBB4	CAAT-box	CCAAT	449	5	-	Arabidopsis thaliana	common cis-acting element in promoter and enhancer regions
PtrDBB4	CAAT-box	CAAT	492	4	-	Nicotiana glutinosa
PtrDBB4	CAAT-box	CAAAT	615	5	+	Pisum sativum	common cis-acting element in promoter and enhancer regions
PtrDBB4	CAAT-box	CAAAT	685	5	-	Pisum sativum	common cis-acting element in promoter and enhancer regions
PtrDBB4	CAAT-box	CAAT	838	4	-	Nicotiana glutinosa
PtrDBB4	CAAT-box	CCAAT	893	5	-	Arabidopsis thaliana	common cis-acting element in promoter and enhancer regions
PtrDBB4	CAAT-box	CAAAT	935	5	+	Pisum sativum	common cis-acting element in promoter and enhancer regions
PtrDBB4	CAAT-box	CAAT	994	4	+	Nicotiana glutinosa
PtrDBB4	CAAT-box	CAAT	1117	4	+	Nicotiana glutinosa
PtrDBB4	CAAT-box	CAAAT	1231	5	+	Pisum sativum	common cis-acting element in promoter and enhancer regions
PtrDBB4	CAAT-box	CAAT	1396	4	-	Nicotiana glutinosa
PtrDBB4	CAAT-box	CAAT	1432	4	+	Nicotiana glutinosa
PtrDBB4	CAAT-box	CAAT	1439	4	+	Nicotiana glutinosa
PtrDBB4	CAAT-box	CAAT	1566	4	-	Nicotiana glutinosa
PtrDBB4	CAAT-box	CAAAT	1603	5	+	Pisum sativum	common cis-acting element in promoter and enhancer regions
PtrDBB4	CAAT-box	CAAT	1845	4	-	Nicotiana glutinosa
PtrDBB4	CAAT-box	CAAT	1886	4	-	Nicotiana glutinosa
PtrDBB4	CAAT-box	CAAAT	1891	5	+	Pisum sativum	common cis-acting element in promoter and enhancer regions
PtrDBB4	CAAT-box	CAAT	1936	4	-	Nicotiana glutinosa
PtrDBB4	CAAT-box	CAAT	1959	4	+	Nicotiana glutinosa
PtrDBB4	TGACG-motif	TGACG	1398	5	+	Hordeum vulgare	cis-acting regulatory element involved in the MeJA-responsiveness
PtrDBB4	G-Box	CACGTT	391	6	+	Pisum sativum	cis-acting regulatory element involved in light responsiveness
PtrDBB4	G-Box	CACGTG	1040	6	-	Pisum sativum	cis-acting regulatory element involved in light responsiveness
PtrDBB4	G-Box	CACGTT	1082	6	-	Pisum sativum	cis-acting regulatory element involved in light responsiveness
PtrDBB4	G-Box	CACGTT	1616	6	-	Pisum sativum	cis-acting regulatory element involved in light responsiveness
PtrDBB4	CGTCA-motif	CGTCA	1398	5	-	Hordeum vulgare	cis-acting regulatory element involved in the MeJA-responsiveness
PtrDBB4	TCCC-motif	TCTCCCT	1822	7	+	Spinacia oleracea	part of a light responsive element
PtrDBB4	MYC	CATTTG	1603	6	-	Arabidopsis thaliana
PtrDBB4	MYC	CATTTG	1891	6	-	Arabidopsis thaliana
PtrDBB4	re2f-1	GCGGGAAA	395	8	-	Oryza sativa
PtrDBB4	as-1	TGACG	1398	5	+	Arabidopsis thaliana
PtrDBB4		motif_sequence	25	4	-	organism	short_function
PtrDBB4		motif_sequence	55	4	+	organism	short_function
PtrDBB4		motif_sequence	592	4	+	organism	short_function
PtrDBB4		motif_sequence	718	4	-	organism	short_function
PtrDBB4		motif_sequence	984	4	+	organism	short_function
PtrDBB4		motif_sequence	989	4	+	organism	short_function
PtrDBB4		motif_sequence	1143	4	-	organism	short_function
PtrDBB4		motif_sequence	1160	4	-	organism	short_function
PtrDBB4		motif_sequence	1312	4	+	organism	short_function
PtrDBB4		motif_sequence	1560	4	-	organism	short_function
PtrDBB4		motif_sequence	1630	4	-	organism	short_function
PtrDBB4		motif_sequence	1786	4	+	organism	short_function
PtrDBB4		motif_sequence	1791	4	+	organism	short_function
PtrDBB4		motif_sequence	1796	4	+	organism	short_function
PtrDBB4		motif_sequence	1801	4	+	organism	short_function
PtrDBB4		motif_sequence	1821	4	+	organism	short_function
PtrDBB4		motif_sequence	1827	4	+	organism	short_function
PtrDBB4		motif_sequence	1930	4	-	organism	short_function
PtrDBB4		motif_sequence	1950	4	-	organism	short_function
PtrDBB4	AT~TATA-box	TATATA	112	6	+	Arabidopsis thaliana
PtrDBB4	AT~TATA-box	TATATA	114	6	+	Arabidopsis thaliana
PtrDBB4	GATT-motif	CTCCTGATTGGA	443	11	+	Oryza sativa	part of a light responsive element
PtrDBB4	AAGAA-motif	GAAAGAA	640	7	-	Avena sativa
PtrDBB4	AAGAA-motif	GAAAGAA	1969	7	+	Avena sativa
PtrDBB4	GTGGC-motif	CAGCGTGTGGC	1107	10	+	Hordeum vulgare	part of a light responsive element
PtrDBB4	TCT-motif	TCTTAC	1187	6	+	Arabidopsis thaliana	part of a light responsive element
PtrDBB4	WRE3	CCACCT	1579	6	+	Pisum sativum
PtrDBB4	MYB	CAACCA	67	6	-	Arabidopsis thaliana
PtrDBB4	MYB	CAACAG	1132	6	+	Arabidopsis thaliana
PtrDBB4	MYB	CAACAG	1766	6	-	Arabidopsis thaliana
PtrDBB5	CCGTCC motif	CCGTCC	1533	6	-	Nicotiana tabacum
PtrDBB5	MYC	CATGTG	345	6	-	Arabidopsis thaliana
PtrDBB5	MYC	CATGTG	347	6	+	Arabidopsis thaliana
PtrDBB5	MYC	CATGTG	1763	6	-	Arabidopsis thaliana
PtrDBB5	MYC	CATTTG	1861	6	+	Arabidopsis thaliana
PtrDBB5	GT1-motif	GTGTGTGAA	127	9	-	Solanum tuberosum	light responsive element
PtrDBB5	TATA	TATAAAAT	325	8	-	Arabidopsis thaliana
PtrDBB5	TGA-element	AACGAC	962	6	-	Brassica oleracea	auxin-responsive element
PtrDBB5	ABRE4	CACGTA	999	6	+	Zea mays
PtrDBB5	CCGTCC-box	CCGTCC	1533	6	-	Petroselinum hortense
PtrDBB5	MBS	CAACTG	886	6	+	Arabidopsis thaliana	MYB binding site involved in drought-inducibility
PtrDBB5	MYB	CAACCA	383	6	-	Arabidopsis thaliana
PtrDBB5	MYB	CAACAG	480	6	+	Arabidopsis thaliana
PtrDBB5	MYB	CAACCA	637	6	+	Arabidopsis thaliana
PtrDBB5	MYB	CAACCA	1114	6	-	Arabidopsis thaliana
PtrDBB5	TCA-element	CCATCTTTTT	17	9	+	Nicotiana tabacum	cis-acting element involved in salicylic acid responsiveness
PtrDBB5	AACA_motif	TAACAAACTCCA	1909	11	-	Oryza sativa	involved in endosperm-specific negative expression
PtrDBB5	AT~TATA-box	TATATA	679	6	+	Arabidopsis thaliana
PtrDBB5	AT~TATA-box	TATATA	681	6	+	Arabidopsis thaliana
PtrDBB5	AT~TATA-box	TATATA	793	6	+	Arabidopsis thaliana
PtrDBB5	AT~TATA-box	TATATA	1564	6	-	Arabidopsis thaliana
PtrDBB5		motif_sequence	401	4	-	organism	short_function
PtrDBB5		motif_sequence	444	4	+	organism	short_function
PtrDBB5		motif_sequence	570	4	+	organism	short_function
PtrDBB5		motif_sequence	762	4	-	organism	short_function
PtrDBB5		motif_sequence	909	4	+	organism	short_function
PtrDBB5		motif_sequence	1513	4	-	organism	short_function
PtrDBB5		motif_sequence	1788	4	+	organism	short_function
PtrDBB5		motif_sequence	1800	4	+	organism	short_function
PtrDBB5		motif_sequence	1819	4	+	organism	short_function
PtrDBB5		motif_sequence	1937	4	+	organism	short_function
PtrDBB5	chs-Unit 1 m1	ACCTAACCCGC	1005	10	+	Hordeum vulgare	part of a light responsive element
PtrDBB5	A-box	CCGTCC	1533	6	-	Petroselinum crispum	cis-acting regulatory element
PtrDBB5	Myb	CAACTG	886	6	+	Arabidopsis thaliana
PtrDBB5	ABRE3a	TACGTG	999	6	-	Zea mays
PtrDBB5	ERE	ATTTTAAA	621	8	+	Nicotiana glutinos
PtrDBB5	ERE	ATTTTAAA	1149	8	+	Nicotiana glutinos
PtrDBB5	ERE	ATTTTAAA	1174	8	+	Nicotiana glutinos
PtrDBB5	ERE	ATTTTAAA	1264	8	+	Nicotiana glutinos
PtrDBB5	ERE	ATTTTAAA	1266	8	-	Nicotiana glutinos
PtrDBB5	ERE	ATTTTAAA	1281	8	+	Nicotiana glutinos
PtrDBB5	ERE	ATTTTAAA	1407	8	+	Nicotiana glutinos
PtrDBB5	TATA-box	ccTATAAAaa	150	9	-	Arabidopsis thaliana	core promoter element around -30 of transcription start
PtrDBB5	TATA-box	TATACA	152	6	-	Helianthus annuus	core promoter element around -30 of transcription start
PtrDBB5	TATA-box	TATA	154	4	+	Arabidopsis thaliana	core promoter element around -30 of transcription start
PtrDBB5	TATA-box	TATAAAA	212	7	-	Pisum sativum	core promoter element around -30 of transcription start
PtrDBB5	TATA-box	TATAAA	213	6	-	Helianthus annuus	core promoter element around -30 of transcription start
PtrDBB5	TATA-box	TATAA	214	5	-	Arabidopsis thaliana	core promoter element around -30 of transcription start
PtrDBB5	TATA-box	TATA	215	4	+	Arabidopsis thaliana	core promoter element around -30 of transcription start
PtrDBB5	TATA-box	ccTATAAAaa	273	9	-	Arabidopsis thaliana	core promoter element around -30 of transcription start
PtrDBB5	TATA-box	TATAAAA	274	7	-	Pisum sativum	core promoter element around -30 of transcription start
PtrDBB5	TATA-box	TATAAA	275	6	-	Helianthus annuus	core promoter element around -30 of transcription start
PtrDBB5	TATA-box	TATAA	276	5	-	Arabidopsis thaliana	core promoter element around -30 of transcription start
PtrDBB5	TATA-box	TATA	277	4	+	Arabidopsis thaliana	core promoter element around -30 of transcription start
PtrDBB5	TATA-box	TATAAAA	326	7	-	Pisum sativum	core promoter element around -30 of transcription start
PtrDBB5	TATA-box	TATAAA	327	6	-	Helianthus annuus	core promoter element around -30 of transcription start
PtrDBB5	TATA-box	TATAA	328	5	-	Arabidopsis thaliana	core promoter element around -30 of transcription start
PtrDBB5	TATA-box	TATA	329	4	+	Arabidopsis thaliana	core promoter element around -30 of transcription start
PtrDBB5	TATA-box	TATAAGAA	334	8	-	Zea mays	core promoter element around -30 of transcription start
PtrDBB5	TATA-box	TATAA	337	5	-	Arabidopsis thaliana	core promoter element around -30 of transcription start
PtrDBB5	TATA-box	TATA	338	4	+	Arabidopsis thaliana	core promoter element around -30 of transcription start
PtrDBB5	TATA-box	TATA	436	4	+	Arabidopsis thaliana	core promoter element around -30 of transcription start
PtrDBB5	TATA-box	TATTTAAA	606	8	+	Arabidopsis thaliana	core promoter element around -30 of transcription start
PtrDBB5	TATA-box	ATATAT	617	6	+	Brassica napus	core promoter element around -30 of transcription start
PtrDBB5	TATA-box	TATA	618	4	+	Arabidopsis thaliana	core promoter element around -30 of transcription start
PtrDBB5	TATA-box	TATATAA	678	7	-	Arabidopsis thaliana	core promoter element around -30 of transcription start
PtrDBB5	TATA-box	TATATA	679	6	+	Arabidopsis thaliana	core promoter element around -30 of transcription start
PtrDBB5	TATA-box	ATATAT	680	6	+	Brassica napus	core promoter element around -30 of transcription start
PtrDBB5	TATA-box	TATATA	681	6	+	Arabidopsis thaliana	core promoter element around -30 of transcription start
PtrDBB5	TATA-box	TATA	683	4	+	Arabidopsis thaliana	core promoter element around -30 of transcription start
PtrDBB5	TATA-box	TACAAAA	693	7	+	Oryza sativa	core promoter element around -30 of transcription start
PtrDBB5	TATA-box	ATATAT	792	6	+	Brassica napus	core promoter element around -30 of transcription start
PtrDBB5	TATA-box	TATATA	793	6	+	Arabidopsis thaliana	core promoter element around -30 of transcription start
PtrDBB5	TATA-box	ATATAT	794	6	+	Brassica napus	core promoter element around -30 of transcription start
PtrDBB5	TATA-box	TATA	795	4	+	Arabidopsis thaliana	core promoter element around -30 of transcription start
PtrDBB5	TATA-box	TATATTTATATTT	848	12	-	Avena sativa	core promoter element around -30 of transcription start
PtrDBB5	TATA-box	ATATAA	850	6	+	Brassica oleracea	core promoter element around -30 of transcription start
PtrDBB5	TATA-box	TATA	851	4	+	Arabidopsis thaliana	core promoter element around -30 of transcription start
PtrDBB5	TATA-box	TATA	1021	4	-	Arabidopsis thaliana	core promoter element around -30 of transcription start
PtrDBB5	TATA-box	TATA	1092	4	-	Arabidopsis thaliana	core promoter element around -30 of transcription start
PtrDBB5	TATA-box	ATATAA	1103	6	+	Brassica oleracea	core promoter element around -30 of transcription start
PtrDBB5	TATA-box	TATA	1104	4	-	Arabidopsis thaliana	core promoter element around -30 of transcription start
PtrDBB5	TATA-box	ATATAT	1260	6	-	Brassica napus	core promoter element around -30 of transcription start
PtrDBB5	TATA-box	TATA	1261	4	-	Arabidopsis thaliana	core promoter element around -30 of transcription start
PtrDBB5	TATA-box	ATATAA	1425	6	+	Brassica oleracea	core promoter element around -30 of transcription start
PtrDBB5	TATA-box	TATA	1426	4	-	Arabidopsis thaliana	core promoter element around -30 of transcription start
PtrDBB5	TATA-box	TATAAAT	1437	7	-	Brassica juncea	core promoter element around -30 of transcription start
PtrDBB5	TATA-box	TATAAA	1438	6	-	Helianthus annuus	core promoter element around -30 of transcription start
PtrDBB5	TATA-box	TATAA	1439	5	-	Arabidopsis thaliana	core promoter element around -30 of transcription start
PtrDBB5	TATA-box	TATA	1440	4	-	Arabidopsis thaliana	core promoter element around -30 of transcription start
PtrDBB5	TATA-box	TATATA	1564	6	-	Arabidopsis thaliana	core promoter element around -30 of transcription start
PtrDBB5	TATA-box	ATATAA	1565	6	+	Brassica oleracea	core promoter element around -30 of transcription start
PtrDBB5	TATA-box	TATA	1566	4	-	Arabidopsis thaliana	core promoter element around -30 of transcription start
PtrDBB5	TATA-box	ATATAA	1700	6	+	Brassica oleracea	core promoter element around -30 of transcription start
PtrDBB5	TATA-box	TATA	1701	4	-	Arabidopsis thaliana	core promoter element around -30 of transcription start
PtrDBB5	Unnamed__1	GAATTTAATTAA	219	11	-	Glycine max	60K protein binding site
PtrDBB5	Unnamed__1	CGTGG	980	5	+	Zea mays
PtrDBB5	Unnamed__4	CTCC	401	4	-	Petroselinum hortense
PtrDBB5	Unnamed__4	CTCC	949	4	-	Petroselinum hortense
PtrDBB5	Unnamed__4	CTCC	1513	4	-	Petroselinum hortense
PtrDBB5	Unnamed__4	CTCC	1731	4	+	Petroselinum hortense
PtrDBB5	Unnamed__4	CTCC	1790	4	+	Petroselinum hortense
PtrDBB5	Unnamed__4	CTCC	1810	4	+	Petroselinum hortense
PtrDBB5	Unnamed__4	CTCC	1972	4	-	Petroselinum hortense
PtrDBB5	STRE	AGGGG	398	5	+	Arabidopsis thaliana
PtrDBB5	STRE	AGGGG	1580	5	-	Arabidopsis thaliana
PtrDBB5	STRE	AGGGG	1743	5	+	Arabidopsis thaliana
PtrDBB5	STRE	AGGGG	1797	5	-	Arabidopsis thaliana
PtrDBB5	STRE	AGGGG	1807	5	-	Arabidopsis thaliana
PtrDBB5	ABRE	ACGTG	999	5	-	Arabidopsis thaliana	cis-acting element involved in the abscisic acid responsiveness
PtrDBB5	AT1-motif	AATTATTTTTTATT	1027	13	-	Solanum tuberosum	part of a light responsive module
PtrDBB5	AT1-motif	AATTATTTTTTATT	1271	13	-	Solanum tuberosum	part of a light responsive module
PtrDBB5	Myb-binding site	CAACAG	480	6	+	Nicotiana tabacum
PtrDBB5	CAAT-box	CAAT	82	4	+	Nicotiana glutinosa
PtrDBB5	CAAT-box	CAAT	115	4	+	Nicotiana glutinosa
PtrDBB5	CAAT-box	CCAAT	119	5	+	Arabidopsis thaliana	common cis-acting element in promoter and enhancer regions
PtrDBB5	CAAT-box	CAAT	120	4	+	Nicotiana glutinosa
PtrDBB5	CAAT-box	CAAT	135	4	+	Nicotiana glutinosa
PtrDBB5	CAAT-box	CAAAT	149	5	-	Pisum sativum	common cis-acting element in promoter and enhancer regions
PtrDBB5	CAAT-box	CAAT	161	4	+	Nicotiana glutinosa
PtrDBB5	CAAT-box	CAAT	462	4	-	Nicotiana glutinosa
PtrDBB5	CAAT-box	CCAAT	505	5	-	Arabidopsis thaliana	common cis-acting element in promoter and enhancer regions
PtrDBB5	CAAT-box	CAAT	531	4	+	Nicotiana glutinosa
PtrDBB5	CAAT-box	CAAT	599	4	-	Nicotiana glutinosa
PtrDBB5	CAAT-box	CAAT	674	4	-	Nicotiana glutinosa
PtrDBB5	CAAT-box	CAAT	841	4	+	Nicotiana glutinosa
PtrDBB5	CAAT-box	CAAAT	847	5	+	Pisum sativum	common cis-acting element in promoter and enhancer regions
PtrDBB5	CAAT-box	CAAT	914	4	+	Nicotiana glutinosa
PtrDBB5	CAAT-box	CAAT	1026	4	+	Nicotiana glutinosa
PtrDBB5	CAAT-box	CAAT	1089	4	+	Nicotiana glutinosa
PtrDBB5	CAAT-box	TGCCAAC	1116	7	-	Petunia hybrida	common cis-acting element in promoter and enhancer regions
PtrDBB5	CAAT-box	CAAT	1128	4	-	Nicotiana glutinosa
PtrDBB5	CAAT-box	CAAAT	1209	5	-	Pisum sativum	common cis-acting element in promoter and enhancer regions
PtrDBB5	CAAT-box	CAAT	1384	4	+	Nicotiana glutinosa
PtrDBB5	CAAT-box	CAAT	1420	4	+	Nicotiana glutinosa
PtrDBB5	CAAT-box	CAAT	1466	4	+	Nicotiana glutinosa
PtrDBB5	CAAT-box	CAAT	1477	4	+	Nicotiana glutinosa
PtrDBB5	CAAT-box	CAAT	1488	4	+	Nicotiana glutinosa
PtrDBB5	CAAT-box	CAAAT	1505	5	-	Pisum sativum	common cis-acting element in promoter and enhancer regions
PtrDBB5	CAAT-box	CAAAT	1862	5	-	Pisum sativum	common cis-acting element in promoter and enhancer regions
PtrDBB5	CAAT-box	CAAAT	1884	5	+	Pisum sativum	common cis-acting element in promoter and enhancer regions
PtrDBB5	Box 4	ATTAAT	218	6	+	Petroselinum crispum	part of a conserved DNA module involved in light responsiveness
PtrDBB5	Box 4	ATTAAT	798	6	+	Petroselinum crispum	part of a conserved DNA module involved in light responsiveness
PtrDBB5	Box 4	ATTAAT	1181	6	-	Petroselinum crispum	part of a conserved DNA module involved in light responsiveness
PtrDBB5	Box 4	ATTAAT	1994	6	-	Petroselinum crispum	part of a conserved DNA module involved in light responsiveness
PtrDBB5	GATA-motif	GATAGGA	1509	7	+	Arabidopsis thaliana	part of a light responsive element
PtrDBB5	G-box	TACGTG	999	6	-	Arabidopsis thaliana	cis-acting regulatory element involved in light responsiveness
PtrDBB5	ARE	AAACCA	816	6	+	Zea mays	cis-acting regulatory element essential for the anaerobic induction
PtrDBB5	ARE	AAACCA	1759	6	+	Zea mays	cis-acting regulatory element essential for the anaerobic induction
PtrDBB5	AuxRR-core	GGTCCAT	1575	7	-	Nicotiana tabacum	cis-acting regulatory element involved in auxin responsiveness
PtrDBB6	TGACG-motif	TGACG	1271	5	-	Hordeum vulgare	cis-acting regulatory element involved in the MeJA-responsiveness
PtrDBB6	GATA-motif	AAGATAAGATT	224	10	+	Arabidopsis thaliana	part of a light responsive element
PtrDBB6	Box 4	ATTAAT	85	6	+	Petroselinum crispum	part of a conserved DNA module involved in light responsiveness
PtrDBB6	Box 4	ATTAAT	286	6	+	Petroselinum crispum	part of a conserved DNA module involved in light responsiveness
PtrDBB6	Box 4	ATTAAT	290	6	+	Petroselinum crispum	part of a conserved DNA module involved in light responsiveness
PtrDBB6	Box 4	ATTAAT	319	6	+	Petroselinum crispum	part of a conserved DNA module involved in light responsiveness
PtrDBB6	Box 4	ATTAAT	732	6	+	Petroselinum crispum	part of a conserved DNA module involved in light responsiveness
PtrDBB6	Box 4	ATTAAT	1156	6	-	Petroselinum crispum	part of a conserved DNA module involved in light responsiveness
PtrDBB6	Box 4	ATTAAT	1479	6	-	Petroselinum crispum	part of a conserved DNA module involved in light responsiveness
PtrDBB6	CAAT-box	CAAT	107	4	-	Nicotiana glutinosa
PtrDBB6	CAAT-box	CAAT	120	4	+	Nicotiana glutinosa
PtrDBB6	CAAT-box	CAAT	144	4	+	Nicotiana glutinosa
PtrDBB6	CAAT-box	CCAAT	209	5	-	Arabidopsis thaliana	common cis-acting element in promoter and enhancer regions
PtrDBB6	CAAT-box	CAAT	236	4	-	Nicotiana glutinosa
PtrDBB6	CAAT-box	CAAAT	257	5	-	Pisum sativum	common cis-acting element in promoter and enhancer regions
PtrDBB6	CAAT-box	CAAAT	266	5	+	Pisum sativum	common cis-acting element in promoter and enhancer regions
PtrDBB6	CAAT-box	CAAT	406	4	-	Nicotiana glutinosa
PtrDBB6	CAAT-box	CAAAT	417	5	+	Pisum sativum	common cis-acting element in promoter and enhancer regions
PtrDBB6	CAAT-box	CAAAT	420	5	-	Pisum sativum	common cis-acting element in promoter and enhancer regions
PtrDBB6	CAAT-box	CAAT	451	4	+	Nicotiana glutinosa
PtrDBB6	CAAT-box	CAAAT	585	5	-	Pisum sativum	common cis-acting element in promoter and enhancer regions
PtrDBB6	CAAT-box	CAAAT	757	5	+	Pisum sativum	common cis-acting element in promoter and enhancer regions
PtrDBB6	CAAT-box	CAAT	983	4	+	Nicotiana glutinosa
PtrDBB6	CAAT-box	CAAT	1085	4	+	Nicotiana glutinosa
PtrDBB6	CAAT-box	CAAAT	1184	5	-	Pisum sativum	common cis-acting element in promoter and enhancer regions
PtrDBB6	CAAT-box	CAAAT	1311	5	-	Pisum sativum	common cis-acting element in promoter and enhancer regions
PtrDBB6	CAAT-box	CAAAT	1325	5	+	Pisum sativum	common cis-acting element in promoter and enhancer regions
PtrDBB6	CAAT-box	CAAT	1358	4	+	Nicotiana glutinosa
PtrDBB6	CAAT-box	CCAAT	1513	5	+	Arabidopsis thaliana	common cis-acting element in promoter and enhancer regions
PtrDBB6	CAAT-box	CAAT	1514	4	+	Nicotiana glutinosa
PtrDBB6	CAAT-box	CAAT	1578	4	+	Nicotiana glutinosa
PtrDBB6	CAAT-box	CCAAT	1636	5	+	Arabidopsis thaliana	common cis-acting element in promoter and enhancer regions
PtrDBB6	CAAT-box	CAAT	1637	4	+	Nicotiana glutinosa
PtrDBB6	CAAT-box	CAAAT	1701	5	-	Pisum sativum	common cis-acting element in promoter and enhancer regions
PtrDBB6	CAAT-box	CCAAT	1706	5	+	Arabidopsis thaliana	common cis-acting element in promoter and enhancer regions
PtrDBB6	CAAT-box	CAAT	1707	4	+	Nicotiana glutinosa
PtrDBB6	CAAT-box	CAAAT	1718	5	+	Pisum sativum	common cis-acting element in promoter and enhancer regions
PtrDBB6	CAAT-box	CAAAT	1812	5	-	Pisum sativum	common cis-acting element in promoter and enhancer regions
PtrDBB6	CAAT-box	CAAAT	1882	5	+	Pisum sativum	common cis-acting element in promoter and enhancer regions
PtrDBB6	MRE	AACCTAA	303	7	+	Petroselinum crispum	MYB binding site involved in light responsiveness
PtrDBB6	ARE	AAACCA	96	6	-	Zea mays	cis-acting regulatory element essential for the anaerobic induction
PtrDBB6	AT-rich sequence	TAAAATACT	1341	9	-	Pisum sativum	element for maximal elicitor-mediated activation (2copies)
PtrDBB6	TATA-box	ATATAT	62	6	+	Brassica napus	core promoter element around -30 of transcription start
PtrDBB6	TATA-box	TATA	63	4	+	Arabidopsis thaliana	core promoter element around -30 of transcription start
PtrDBB6	TATA-box	TATA	245	4	+	Arabidopsis thaliana	core promoter element around -30 of transcription start
PtrDBB6	TATA-box	TAAAGATT	252	8	+	Arabidopsis thaliana	core promoter element around -30 of transcription start
PtrDBB6	TATA-box	TATATAA	328	7	-	Arabidopsis thaliana	core promoter element around -30 of transcription start
PtrDBB6	TATA-box	TATATA	329	6	+	Arabidopsis thaliana	core promoter element around -30 of transcription start
PtrDBB6	TATA-box	ATATAA	330	6	+	Brassica oleracea	core promoter element around -30 of transcription start
PtrDBB6	TATA-box	TATA	331	4	+	Arabidopsis thaliana	core promoter element around -30 of transcription start
PtrDBB6	TATA-box	TATA	354	4	+	Arabidopsis thaliana	core promoter element around -30 of transcription start
PtrDBB6	TATA-box	TATA	478	4	+	Arabidopsis thaliana	core promoter element around -30 of transcription start
PtrDBB6	TATA-box	TACAAAA	520	7	+	Oryza sativa	core promoter element around -30 of transcription start
PtrDBB6	TATA-box	TATAAAA	697	7	-	Pisum sativum	core promoter element around -30 of transcription start
PtrDBB6	TATA-box	TATAAA	698	6	-	Helianthus annuus	core promoter element around -30 of transcription start
PtrDBB6	TATA-box	TATATAA	699	7	-	Arabidopsis thaliana	core promoter element around -30 of transcription start
PtrDBB6	TATA-box	TATATA	700	6	+	Arabidopsis thaliana	core promoter element around -30 of transcription start
PtrDBB6	TATA-box	ATATAT	701	6	+	Brassica napus	core promoter element around -30 of transcription start
PtrDBB6	TATA-box	TATA	702	4	+	Arabidopsis thaliana	core promoter element around -30 of transcription start
PtrDBB6	TATA-box	ATATAA	777	6	+	Brassica oleracea	core promoter element around -30 of transcription start
PtrDBB6	TATA-box	TATA	778	4	+	Arabidopsis thaliana	core promoter element around -30 of transcription start
PtrDBB6	TATA-box	TATACA	947	6	-	Helianthus annuus	core promoter element around -30 of transcription start
PtrDBB6	TATA-box	TATA	949	4	+	Arabidopsis thaliana	core promoter element around -30 of transcription start
PtrDBB6	TATA-box	TATA	1059	4	-	Arabidopsis thaliana	core promoter element around -30 of transcription start
PtrDBB6	TATA-box	ATATAT	1227	6	-	Brassica napus	core promoter element around -30 of transcription start
PtrDBB6	TATA-box	TATA	1228	4	-	Arabidopsis thaliana	core promoter element around -30 of transcription start
PtrDBB6	TATA-box	TATTTAAA	1233	8	-	Arabidopsis thaliana	core promoter element around -30 of transcription start
PtrDBB6	TATA-box	TATACA	1297	6	-	Helianthus annuus	core promoter element around -30 of transcription start
PtrDBB6	TATA-box	TATA	1299	4	-	Arabidopsis thaliana	core promoter element around -30 of transcription start
PtrDBB6	TATA-box	TATAA	1382	5	-	Arabidopsis thaliana	core promoter element around -30 of transcription start
PtrDBB6	TATA-box	TATA	1383	4	-	Arabidopsis thaliana	core promoter element around -30 of transcription start
PtrDBB6	TATA-box	ATATAT	1388	6	-	Brassica napus	core promoter element around -30 of transcription start
PtrDBB6	TATA-box	TATA	1389	4	-	Arabidopsis thaliana	core promoter element around -30 of transcription start
PtrDBB6	TATA-box	TATA	1714	4	-	Arabidopsis thaliana	core promoter element around -30 of transcription start
PtrDBB6	TATA-box	ATTATA	1851	6	+	Brassica napus	core promoter element around -30 of transcription start
PtrDBB6	TATA-box	TATAA	1852	5	-	Arabidopsis thaliana	core promoter element around -30 of transcription start
PtrDBB6	TATA-box	TATA	1853	4	-	Arabidopsis thaliana	core promoter element around -30 of transcription start
PtrDBB6	TATA-box	ATTATA	1958	6	+	Brassica napus	core promoter element around -30 of transcription start
PtrDBB6	TATA-box	TATAA	1959	5	-	Arabidopsis thaliana	core promoter element around -30 of transcription start
PtrDBB6	TATA-box	TATA	1960	4	-	Arabidopsis thaliana	core promoter element around -30 of transcription start
PtrDBB6	Myb	CAACTG	867	6	-	Arabidopsis thaliana
PtrDBB6	Myb	CAACTG	909	6	-	Arabidopsis thaliana
PtrDBB6	Myb	TAACTG	1962	6	+	Arabidopsis thaliana
PtrDBB6	ERE	ATTTTAAA	761	8	-	Nicotiana glutinos
PtrDBB6	ERE	ATTTTAAA	1118	8	-	Nicotiana glutinos
PtrDBB6	ERE	ATTTTAAA	1231	8	+	Nicotiana glutinos
PtrDBB6	ERE	ATTTTAAA	1344	8	+	Nicotiana glutinos
PtrDBB6	ERE	ATTTTAAA	1689	8	+	Nicotiana glutinos
PtrDBB6	AT1-motif	AATTATTTTTTATT	1237	14	-	Solanum tuberosum	part of a light responsive module
PtrDBB6	Unnamed__4	CTCC	491	4	+	Petroselinum hortense
PtrDBB6	Unnamed__4	CTCC	1731	4	-	Petroselinum hortense
PtrDBB6	Unnamed__4	CTCC	1869	4	+	Petroselinum hortense
PtrDBB6	Unnamed__4	CTCC	1922	4	+	Petroselinum hortense
PtrDBB6	Unnamed__4	CTCC	1937	4	+	Petroselinum hortense
PtrDBB6	Unnamed__4	CTCC	1942	4	+	Petroselinum hortense
PtrDBB6	Unnamed__4	CTCC	1951	4	-	Petroselinum hortense
PtrDBB6	STRE	AGGGG	1541	5	-	Arabidopsis thaliana
PtrDBB6	MYB	CAACCA	744	6	+	Arabidopsis thaliana
PtrDBB6	LTR	CCGAAA	1105	6	-	Hordeum vulgare	cis-acting element involved in low-temperature responsiveness
PtrDBB6	CCGTCC-box	CCGTCC	554	6	+	Petroselinum hortense
PtrDBB6	MBS	CAACTG	867	6	-	Arabidopsis thaliana	MYB binding site involved in drought-inducibility
PtrDBB6	MBS	CAACTG	909	6	-	Arabidopsis thaliana	MYB binding site involved in drought-inducibility
PtrDBB6	A-box	CCGTCC	554	6	+	Petroselinum crispum	cis-acting regulatory element
PtrDBB6	AT~TATA-box	TATATA	329	6	+	Arabidopsis thaliana
PtrDBB6	AT~TATA-box	TATATAAA	698	8	-	Arabidopsis thaliana
PtrDBB6	AT~TATA-box	TATATA	700	6	+	Arabidopsis thaliana
PtrDBB6	Unnamed__6	taTAAATATct	1383	10	+	Zea mays
PtrDBB6		motif_sequence	213	4	-	organism	short_function
PtrDBB6		motif_sequence	517	4	+	organism	short_function
PtrDBB6		motif_sequence	624	4	-	organism	short_function
PtrDBB6		motif_sequence	876	4	+	organism	short_function
PtrDBB6		motif_sequence	918	4	+	organism	short_function
PtrDBB6		motif_sequence	995	4	-	organism	short_function
PtrDBB6		motif_sequence	1190	4	+	organism	short_function
PtrDBB6		motif_sequence	1262	4	+	organism	short_function
PtrDBB6		motif_sequence	1788	4	+	organism	short_function
PtrDBB6		motif_sequence	1867	4	+	organism	short_function
PtrDBB6		motif_sequence	1907	4	+	organism	short_function
PtrDBB6		motif_sequence	1935	4	+	organism	short_function
PtrDBB6		motif_sequence	1940	4	+	organism	short_function
PtrDBB6		motif_sequence	1954	4	-	organism	short_function
PtrDBB6		motif_sequence	1977	4	-	organism	short_function
PtrDBB6	ATCT-motif	AATCTAATCC	583	9	-	Pisum sativum	part of a conserved DNA module involved in light responsiveness
PtrDBB6	CCGTCC motif	CCGTCC	554	6	+	Nicotiana tabacum
PtrDBB6	dOCT	CACGGATC	1763	8	+	Zea mays
PtrDBB6	MYC	CATTTG	266	6	-	Arabidopsis thaliana
PtrDBB6	MYC	CATGTG	1065	6	-	Arabidopsis thaliana
PtrDBB6	MYC	CATTTG	1325	6	-	Arabidopsis thaliana
PtrDBB6	MYC	CATGTG	1837	6	+	Arabidopsis thaliana
PtrDBB6	as-1	TGACG	1271	5	-	Arabidopsis thaliana
PtrDBB6	circadian	CAAAGATATC	148	9	+	Lycopersicon esculentum	cis-acting regulatory element involved in circadian control
PtrDBB6	WUN-motif	AAATTTCTT	34	9	+	Nicotiana glutinosa
PtrDBB6	WUN-motif	AAATTACT	130	8	-	Nicotiana glutinosa
PtrDBB6	TCCC-motif	TCTCCCT	1868	7	+	Spinacia oleracea	part of a light responsive element
PtrDBB6	TCCC-motif	TCTCCCT	1941	7	+	Spinacia oleracea	part of a light responsive element
PtrDBB6	TATA	TATAAAAT	696	8	-	Arabidopsis thaliana
PtrDBB6	GT1-motif	GGTTAA	301	6	-	Arabidopsis thaliana	light responsive element
PtrDBB6	GT1-motif	GGTTAA	1679	6	-	Arabidopsis thaliana	light responsive element
PtrDBB6	CGTCA-motif	CGTCA	1271	5	+	Hordeum vulgare	cis-acting regulatory element involved in the MeJA-responsiveness
PtrDBB6	O2-site	GTTGACGTGA	15	9	-	Zea mays	cis-acting regulatory element involved in zein metabolism regulation
PtrDBB7	Myb-binding site	CAACAG	930	6	-	Nicotiana tabacum
PtrDBB7	AT-rich element	ATAGAAATCAA	1855	10	+	Glycine max	binding site of AT-rich DNA binding protein (ATBP-1)
PtrDBB7	Unnamed__4	CTCC	16	4	-	Petroselinum hortense
PtrDBB7	Unnamed__4	CTCC	150	4	+	Petroselinum hortense
PtrDBB7	Unnamed__4	CTCC	267	4	-	Petroselinum hortense
PtrDBB7	Unnamed__4	CTCC	808	4	-	Petroselinum hortense
PtrDBB7	Unnamed__4	CTCC	823	4	-	Petroselinum hortense
PtrDBB7	Unnamed__4	CTCC	872	4	-	Petroselinum hortense
PtrDBB7	Unnamed__4	CTCC	1200	4	+	Petroselinum hortense
PtrDBB7	Unnamed__4	CTCC	1330	4	+	Petroselinum hortense
PtrDBB7	Unnamed__4	CTCC	1499	4	-	Petroselinum hortense
PtrDBB7	Unnamed__4	CTCC	1712	4	+	Petroselinum hortense
PtrDBB7	Unnamed__4	CTCC	1769	4	+	Petroselinum hortense
PtrDBB7	Unnamed__4	CTCC	1976	4	-	Petroselinum hortense
PtrDBB7	Unnamed__10	TCCACGTAGA	1880	9	+	Zea mays
PtrDBB7	STRE	AGGGG	147	5	-	Arabidopsis thaliana
PtrDBB7	STRE	AGGGG	245	5	-	Arabidopsis thaliana
PtrDBB7	STRE	AGGGG	1778	5	-	Arabidopsis thaliana
PtrDBB7	ABRE	GCCGCGTGGC	133	9	-	Oryza sativa	cis-acting element involved in the abscisic acid responsiveness
PtrDBB7	ABRE	ACGTG	1882	5	-	Arabidopsis thaliana	cis-acting element involved in the abscisic acid responsiveness
PtrDBB7	TATA-box	TATAAA	7	6	-	Helianthus annuus	core promoter element around -30 of transcription start
PtrDBB7	TATA-box	TATAA	8	5	-	Arabidopsis thaliana	core promoter element around -30 of transcription start
PtrDBB7	TATA-box	TATA	9	4	+	Arabidopsis thaliana	core promoter element around -30 of transcription start
PtrDBB7	TATA-box	TATA	314	4	+	Arabidopsis thaliana	core promoter element around -30 of transcription start
PtrDBB7	TATA-box	ATATAT	1114	6	-	Brassica napus	core promoter element around -30 of transcription start
PtrDBB7	TATA-box	TATATA	1115	6	-	Arabidopsis thaliana	core promoter element around -30 of transcription start
PtrDBB7	TATA-box	ATATAT	1116	6	-	Brassica napus	core promoter element around -30 of transcription start
PtrDBB7	TATA-box	TATA	1117	4	-	Arabidopsis thaliana	core promoter element around -30 of transcription start
PtrDBB7	TATA-box	ATATAT	1287	6	-	Brassica napus	core promoter element around -30 of transcription start
PtrDBB7	TATA-box	TATA	1288	4	-	Arabidopsis thaliana	core promoter element around -30 of transcription start
PtrDBB7	TATA-box	ccTATAAAaa	1491	9	-	Arabidopsis thaliana	core promoter element around -30 of transcription start
PtrDBB7	TATA-box	TATA	1813	4	-	Arabidopsis thaliana	core promoter element around -30 of transcription start
PtrDBB7	Unnamed__1	GCCACGTGGC	133	9	+	Petunia sp.
PtrDBB7	Unnamed__1	CGTGG	134	5	-	Zea mays
PtrDBB7	Myb	CAACTG	709	6	+	Arabidopsis thaliana
PtrDBB7	Myb	TAACTG	793	6	+	Arabidopsis thaliana
PtrDBB7	Myb	CAACTG	895	6	+	Arabidopsis thaliana
PtrDBB7	ABRE3a	TACGTG	1882	6	-	Zea mays
PtrDBB7	ERE	ATTTTAAA	1264	8	+	Nicotiana glutinos
PtrDBB7	ERE	ATTTTAAA	1266	8	-	Nicotiana glutinos
PtrDBB7	CCAAT-box	CAACGG	263	6	+	Hordeum vulgare	MYBHv1 binding site
PtrDBB7	AuxRR-core	GGTCCAT	1560	7	-	Nicotiana tabacum	cis-acting regulatory element involved in auxin responsiveness
PtrDBB7	Unnamed__12	TCCACGTAGA	1880	9	+	Zea mays
PtrDBB7	G-box	TACGTG	1882	6	-	Arabidopsis thaliana	cis-acting regulatory element involved in light responsiveness
PtrDBB7	ARE	AAACCA	899	6	-	Zea mays	cis-acting regulatory element essential for the anaerobic induction
PtrDBB7	ARE	AAACCA	1740	6	+	Zea mays	cis-acting regulatory element essential for the anaerobic induction
PtrDBB7	TGACG-motif	TGACG	1358	5	-	Hordeum vulgare	cis-acting regulatory element involved in the MeJA-responsiveness
PtrDBB7	GATA-motif	GATAGGA	1495	7	+	Arabidopsis thaliana	part of a light responsive element
PtrDBB7	I-box	gGATAAGGTG	661	9	+	Zea mays	part of a light responsive element
PtrDBB7	Box 4	ATTAAT	452	6	+	Petroselinum crispum	part of a conserved DNA module involved in light responsiveness
PtrDBB7	CAAT-box	CAAT	84	4	+	Nicotiana glutinosa
PtrDBB7	CAAT-box	CAAT	109	4	+	Nicotiana glutinosa
PtrDBB7	CAAT-box	CAAT	111	4	-	Nicotiana glutinosa
PtrDBB7	CAAT-box	CAAT	117	4	-	Nicotiana glutinosa
PtrDBB7	CAAT-box	CAAT	173	4	-	Nicotiana glutinosa
PtrDBB7	CAAT-box	CAAT	257	4	+	Nicotiana glutinosa
PtrDBB7	CAAT-box	CAAT	362	4	+	Nicotiana glutinosa
PtrDBB7	CAAT-box	CAAT	376	4	+	Nicotiana glutinosa
PtrDBB7	CAAT-box	CCAAT	386	5	-	Arabidopsis thaliana	common cis-acting element in promoter and enhancer regions
PtrDBB7	CAAT-box	CAAAT	396	5	-	Pisum sativum	common cis-acting element in promoter and enhancer regions
PtrDBB7	CAAT-box	CAAT	401	4	-	Nicotiana glutinosa
PtrDBB7	CAAT-box	CAAT	414	4	+	Nicotiana glutinosa
PtrDBB7	CAAT-box	CAAT	416	4	-	Nicotiana glutinosa
PtrDBB7	CAAT-box	CAAAT	490	5	-	Pisum sativum	common cis-acting element in promoter and enhancer regions
PtrDBB7	CAAT-box	CAAAT	516	5	+	Pisum sativum	common cis-acting element in promoter and enhancer regions
PtrDBB7	CAAT-box	CAAT	519	4	-	Nicotiana glutinosa
PtrDBB7	CAAT-box	CAAT	525	4	+	Nicotiana glutinosa
PtrDBB7	CAAT-box	CAAT	566	4	+	Nicotiana glutinosa
PtrDBB7	CAAT-box	CCAAT	725	5	+	Arabidopsis thaliana	common cis-acting element in promoter and enhancer regions
PtrDBB7	CAAT-box	CAAT	726	4	+	Nicotiana glutinosa
PtrDBB7	CAAT-box	CCAAT	788	5	+	Arabidopsis thaliana	common cis-acting element in promoter and enhancer regions
PtrDBB7	CAAT-box	CAAT	789	4	+	Nicotiana glutinosa
PtrDBB7	CAAT-box	CAAAT	936	5	+	Pisum sativum	common cis-acting element in promoter and enhancer regions
PtrDBB7	CAAT-box	CAAT	948	4	-	Nicotiana glutinosa
PtrDBB7	CAAT-box	CAAAT	1011	5	-	Pisum sativum	common cis-acting element in promoter and enhancer regions
PtrDBB7	CAAT-box	CAAT	1047	4	-	Nicotiana glutinosa
PtrDBB7	CAAT-box	CAAAT	1102	5	-	Pisum sativum	common cis-acting element in promoter and enhancer regions
PtrDBB7	CAAT-box	CAAT	1142	4	+	Nicotiana glutinosa
PtrDBB7	CAAT-box	CAAT	1157	4	+	Nicotiana glutinosa
PtrDBB7	CAAT-box	CCAAT	1170	5	-	Arabidopsis thaliana	common cis-acting element in promoter and enhancer regions
PtrDBB7	CAAT-box	CAAT	1216	4	-	Nicotiana glutinosa
PtrDBB7	CAAT-box	CAAAT	1243	5	+	Pisum sativum	common cis-acting element in promoter and enhancer regions
PtrDBB7	CAAT-box	CAAT	1306	4	+	Nicotiana glutinosa
PtrDBB7	CAAT-box	CAAAT	1308	5	-	Pisum sativum	common cis-acting element in promoter and enhancer regions
PtrDBB7	CAAT-box	CAAT	1317	4	+	Nicotiana glutinosa
PtrDBB7	CAAT-box	CAACCAACTCC	1323	10	+	Arabidopsis thaliana	common cis-acting element in promoter and enhancer regions
PtrDBB7	CAAT-box	CCAAT	1347	5	+	Arabidopsis thaliana	common cis-acting element in promoter and enhancer regions
PtrDBB7	CAAT-box	CAAT	1348	4	+	Nicotiana glutinosa
PtrDBB7	CAAT-box	CAAT	1378	4	-	Nicotiana glutinosa
PtrDBB7	CAAT-box	CAAAT	1863	5	+	Pisum sativum	common cis-acting element in promoter and enhancer regions
PtrDBB7	MYB-like sequence	TAACCA	26	6	-	Arabidopsis thaliana
PtrDBB7	MYB-like sequence	TAACCA	273	6	-	Arabidopsis thaliana
PtrDBB7	MYB-like sequence	TAACCA	1006	6	-	Arabidopsis thaliana
PtrDBB7	MYB recognition site	CCGTTG	263	6	-	Arabidopsis thaliana
PtrDBB7	CGTCA-motif	CGTCA	1358	5	+	Hordeum vulgare	cis-acting regulatory element involved in the MeJA-responsiveness
PtrDBB7	MYC	CAATTG	109	6	+	Arabidopsis thaliana
PtrDBB7	MYC	CATTTG	395	6	+	Arabidopsis thaliana
PtrDBB7	MYC	CAATTG	414	6	+	Arabidopsis thaliana
PtrDBB7	MYC	CATTTG	936	6	-	Arabidopsis thaliana
PtrDBB7	MYC	CATTTG	1101	6	+	Arabidopsis thaliana
PtrDBB7	MYC	CATGTG	1744	6	-	Arabidopsis thaliana
PtrDBB7	as-1	TGACG	1358	5	-	Arabidopsis thaliana
PtrDBB7	circadian	CAAAGATATC	1921	9	-	Lycopersicon esculentum	cis-acting regulatory element involved in circadian control
PtrDBB7	Unnamed__14	TCCACGTAGA	1880	9	+	Zea mays
PtrDBB7	P-box	CCTTTTG	867	7	-	Oryza sativa	gibberellin-responsive element
PtrDBB7	AT~TATA-box	TATATA	1115	6	-	Arabidopsis thaliana
PtrDBB7		motif_sequence	99	4	-	organism	short_function
PtrDBB7		motif_sequence	181	4	-	organism	short_function
PtrDBB7		motif_sequence	248	4	+	organism	short_function
PtrDBB7		motif_sequence	292	4	+	organism	short_function
PtrDBB7		motif_sequence	473	4	+	organism	short_function
PtrDBB7		motif_sequence	644	4	-	organism	short_function
PtrDBB7		motif_sequence	691	4	-	organism	short_function
PtrDBB7		motif_sequence	704	4	+	organism	short_function
PtrDBB7		motif_sequence	823	4	-	organism	short_function
PtrDBB7		motif_sequence	847	4	-	organism	short_function
PtrDBB7		motif_sequence	1161	4	+	organism	short_function
PtrDBB7		motif_sequence	1184	4	-	organism	short_function
PtrDBB7		motif_sequence	1350	4	+	organism	short_function
PtrDBB7		motif_sequence	1465	4	+	organism	short_function
PtrDBB7		motif_sequence	1499	4	-	organism	short_function
PtrDBB7		motif_sequence	1767	4	+	organism	short_function
PtrDBB7		motif_sequence	1798	4	+	organism	short_function
PtrDBB7		motif_sequence	1885	4	-	organism	short_function
PtrDBB7		motif_sequence	1900	4	+	organism	short_function
PtrDBB7		motif_sequence	1941	4	+	organism	short_function
PtrDBB7	AAGAA-motif	GAAAGAA	251	7	-	Avena sativa
PtrDBB7	AAGAA-motif	GAAAGAA	671	7	-	Avena sativa
PtrDBB7	TCA-element	CCATCTTTTT	642	9	-	Nicotiana tabacum	cis-acting element involved in salicylic acid responsiveness
PtrDBB7	TCA-element	CCATCTTTTT	1554	9	-	Nicotiana tabacum	cis-acting element involved in salicylic acid responsiveness
PtrDBB7	TCA-element	CCATCTTTTT	1871	9	+	Nicotiana tabacum	cis-acting element involved in salicylic acid responsiveness
PtrDBB7	WRE3	CCACCT	657	6	-	Pisum sativum
PtrDBB7	WRE3	CCACCT	1446	6	+	Pisum sativum
PtrDBB7	Unnamed__8	TCCACGTAGA	1880	9	+	Zea mays
PtrDBB7	MYB	TAACCA	26	6	-	Arabidopsis thaliana
PtrDBB7	MYB	TAACCA	273	6	-	Arabidopsis thaliana
PtrDBB7	MYB	CAACCA	696	6	-	Arabidopsis thaliana
PtrDBB7	MYB	CAACAG	930	6	-	Arabidopsis thaliana
PtrDBB7	MYB	TAACCA	1006	6	-	Arabidopsis thaliana
PtrDBB7	MYB	CAACCA	1818	6	+	Arabidopsis thaliana
PtrDBB7	MBS	CAACTG	709	6	+	Arabidopsis thaliana	MYB binding site involved in drought-inducibility
PtrDBB7	MBS	CAACTG	895	6	+	Arabidopsis thaliana	MYB binding site involved in drought-inducibility
PtrDBB7	TCT-motif	TCTTAC	485	6	-	Arabidopsis thaliana	part of a light responsive element
PtrDBB7	GARE-motif	TCTGTTG	929	7	+	Brassica oleracea	gibberellin-responsive element
PtrDBB7	ABRE4	CACGTA	1882	6	+	Zea mays
PtrDBB7	TGA-element	AACGAC	1456	6	+	Brassica oleracea	auxin-responsive element
PtrDBB7	TGA-element	AACGAC	1505	6	-	Brassica oleracea	auxin-responsive element
PtrDBB8	RY-element	CATGCATG	1415	8	-	Helianthus annuus	cis-acting regulatory element involved in seed-specific regulation
PtrDBB8	CAT-box	GCCACT	1437	6	-	Arabidopsis thaliana	cis-acting regulatory element related to meristem expression
PtrDBB8	Box 4	ATTAAT	480	6	+	Petroselinum crispum	part of a conserved DNA module involved in light responsiveness
PtrDBB8	Box 4	ATTAAT	716	6	+	Petroselinum crispum	part of a conserved DNA module involved in light responsiveness
PtrDBB8	CAAT-box	CAAT	25	4	+	Nicotiana glutinosa
PtrDBB8	CAAT-box	CAAT	34	4	+	Nicotiana glutinosa
PtrDBB8	CAAT-box	CAAAT	164	5	-	Pisum sativum	common cis-acting element in promoter and enhancer regions
PtrDBB8	CAAT-box	CCAAT	257	5	-	Arabidopsis thaliana	common cis-acting element in promoter and enhancer regions
PtrDBB8	CAAT-box	CAAT	288	4	+	Nicotiana glutinosa
PtrDBB8	CAAT-box	CAAAT	320	5	-	Pisum sativum	common cis-acting element in promoter and enhancer regions
PtrDBB8	CAAT-box	CAAAT	474	5	-	Pisum sativum	common cis-acting element in promoter and enhancer regions
PtrDBB8	CAAT-box	CAAAT	491	5	+	Pisum sativum	common cis-acting element in promoter and enhancer regions
PtrDBB8	CAAT-box	CAAT	743	4	-	Nicotiana glutinosa
PtrDBB8	CAAT-box	AGCTCAATTTCA	766	11	+	Daucus carota	common cis-acting element in promoter and enhancer regions
PtrDBB8	CAAT-box	CAAT	770	4	+	Nicotiana glutinosa
PtrDBB8	CAAT-box	CAAT	799	4	+	Nicotiana glutinosa
PtrDBB8	CAAT-box	CAAAT	839	5	-	Pisum sativum	common cis-acting element in promoter and enhancer regions
PtrDBB8	CAAT-box	AGCTCAATTTCA	855	11	+	Daucus carota	common cis-acting element in promoter and enhancer regions
PtrDBB8	CAAT-box	CAAAT	880	5	+	Pisum sativum	common cis-acting element in promoter and enhancer regions
PtrDBB8	CAAT-box	CAAAT	913	5	+	Pisum sativum	common cis-acting element in promoter and enhancer regions
PtrDBB8	CAAT-box	CAAT	971	4	-	Nicotiana glutinosa
PtrDBB8	CAAT-box	CAAT	1015	4	+	Nicotiana glutinosa
PtrDBB8	CAAT-box	CAAT	1149	4	-	Nicotiana glutinosa
PtrDBB8	CAAT-box	CAAT	1263	4	+	Nicotiana glutinosa
PtrDBB8	CAAT-box	CAAT	1289	4	-	Nicotiana glutinosa
PtrDBB8	CAAT-box	CCAAT	1317	5	+	Arabidopsis thaliana	common cis-acting element in promoter and enhancer regions
PtrDBB8	CAAT-box	CAAT	1318	4	+	Nicotiana glutinosa
PtrDBB8	CAAT-box	CAAT	1320	4	-	Nicotiana glutinosa
PtrDBB8	CAAT-box	CAAT	1346	4	+	Nicotiana glutinosa
PtrDBB8	CAAT-box	CAAAT	1378	5	-	Pisum sativum	common cis-acting element in promoter and enhancer regions
PtrDBB8	CAAT-box	TGCCAAC	1410	7	-	Petunia hybrida	common cis-acting element in promoter and enhancer regions
PtrDBB8	CAAT-box	CAAT	1455	4	+	Nicotiana glutinosa
PtrDBB8	CAAT-box	CAAT	1457	4	-	Nicotiana glutinosa
PtrDBB8	CAAT-box	CAAT	1588	4	-	Nicotiana glutinosa
PtrDBB8	CAAT-box	CAAAT	1782	5	+	Pisum sativum	common cis-acting element in promoter and enhancer regions
PtrDBB8	CAAT-box	CCAAT	1821	5	-	Arabidopsis thaliana	common cis-acting element in promoter and enhancer regions
PtrDBB8	CAAT-box	CAAT	1990	4	+	Nicotiana glutinosa
PtrDBB8	GCN4_motif	TGAGTCA	1617	7	-	Oryza sativa	cis-regulatory element involved in endosperm expression
PtrDBB8	Myc	TCTCTTA	169	7	-	Arabidopsis thaliana
PtrDBB8	Myc	TCTCTTA	1106	7	+	Arabidopsis thaliana
PtrDBB8	Myc	TCTCTTA	1722	7	+	Arabidopsis thaliana
PtrDBB8	TCA	TCATCTTCAT	650	9	+	Pisum sativum
PtrDBB8	ARE	AAACCA	1551	6	+	Zea mays	cis-acting regulatory element essential for the anaerobic induction
PtrDBB8	ARE	AAACCA	1611	6	-	Zea mays	cis-acting regulatory element essential for the anaerobic induction
PtrDBB8	TATA-box	TATA	340	4	+	Arabidopsis thaliana	core promoter element around -30 of transcription start
PtrDBB8	TATA-box	TATACA	365	6	-	Helianthus annuus	core promoter element around -30 of transcription start
PtrDBB8	TATA-box	TATA	367	4	+	Arabidopsis thaliana	core promoter element around -30 of transcription start
PtrDBB8	TATA-box	taTATAAAtc	524	9	-	Arabidopsis thaliana	core promoter element around -30 of transcription start
PtrDBB8	TATA-box	TATA	530	4	+	Arabidopsis thaliana	core promoter element around -30 of transcription start
PtrDBB8	TATA-box	TATACA	577	6	-	Helianthus annuus	core promoter element around -30 of transcription start
PtrDBB8	TATA-box	TATA	579	4	+	Arabidopsis thaliana	core promoter element around -30 of transcription start
PtrDBB8	TATA-box	TACAAAA	809	7	-	Oryza sativa	core promoter element around -30 of transcription start
PtrDBB8	TATA-box	TACAAAA	943	7	-	Oryza sativa	core promoter element around -30 of transcription start
PtrDBB8	TATA-box	ATATAA	955	6	+	Brassica oleracea	core promoter element around -30 of transcription start
PtrDBB8	TATA-box	TATA	956	4	+	Arabidopsis thaliana	core promoter element around -30 of transcription start
PtrDBB8	TATA-box	ATTATA	1000	6	+	Brassica napus	core promoter element around -30 of transcription start
PtrDBB8	TATA-box	TATAA	1001	5	-	Arabidopsis thaliana	core promoter element around -30 of transcription start
PtrDBB8	TATA-box	TATA	1002	4	-	Arabidopsis thaliana	core promoter element around -30 of transcription start
PtrDBB8	TATA-box	ATATAT	1136	6	-	Brassica napus	core promoter element around -30 of transcription start
PtrDBB8	TATA-box	TATATA	1137	6	-	Arabidopsis thaliana	core promoter element around -30 of transcription start
PtrDBB8	TATA-box	ATATAA	1138	6	+	Brassica oleracea	core promoter element around -30 of transcription start
PtrDBB8	TATA-box	TATA	1139	4	-	Arabidopsis thaliana	core promoter element around -30 of transcription start
PtrDBB8	TATA-box	ccTATAAAaa	1242	9	+	Arabidopsis thaliana	core promoter element around -30 of transcription start
PtrDBB8	TATA-box	TAAAGATT	1338	8	+	Arabidopsis thaliana	core promoter element around -30 of transcription start
PtrDBB8	TATA-box	TACAAAA	1547	7	+	Oryza sativa	core promoter element around -30 of transcription start
PtrDBB8	TATA-box	TATAA	1712	5	-	Arabidopsis thaliana	core promoter element around -30 of transcription start
PtrDBB8	TATA-box	TATA	1713	4	-	Arabidopsis thaliana	core promoter element around -30 of transcription start
PtrDBB8	TATA-box	TATAA	1889	5	-	Arabidopsis thaliana	core promoter element around -30 of transcription start
PtrDBB8	TATA-box	TATA	1890	4	-	Arabidopsis thaliana	core promoter element around -30 of transcription start
PtrDBB8	Myb	TAACTG	13	6	-	Arabidopsis thaliana
PtrDBB8	Myb	CAACTG	551	6	+	Arabidopsis thaliana
PtrDBB8	Myb	CAACTG	594	6	+	Arabidopsis thaliana
PtrDBB8	ERE	ATTTCATA	1017	8	+	Nicotiana glutinos
PtrDBB8	TC-rich repeats	GTTTTCTTAC	758	9	-	Nicotiana tabacum	cis-acting element involved in defense and stress responsiveness
PtrDBB8	TC-rich repeats	ATTCTCTAAC	983	9	-	Nicotiana tabacum	cis-acting element involved in defense and stress responsiveness
PtrDBB8	TC-rich repeats	GTTTTCTTAC	1540	9	+	Nicotiana tabacum	cis-acting element involved in defense and stress responsiveness
PtrDBB8	Myb-binding site	CAACAG	1762	6	-	Nicotiana tabacum
PtrDBB8	Unnamed__4	CTCC	102	4	-	Petroselinum hortense
PtrDBB8	Unnamed__4	CTCC	115	4	-	Petroselinum hortense
PtrDBB8	Unnamed__4	CTCC	137	4	-	Petroselinum hortense
PtrDBB8	Unnamed__4	CTCC	264	4	-	Petroselinum hortense
PtrDBB8	Unnamed__4	CTCC	267	4	-	Petroselinum hortense
PtrDBB8	Unnamed__4	CTCC	589	4	+	Petroselinum hortense
PtrDBB8	Unnamed__4	CTCC	617	4	-	Petroselinum hortense
PtrDBB8	Unnamed__4	CTCC	625	4	+	Petroselinum hortense
PtrDBB8	Unnamed__4	CTCC	734	4	-	Petroselinum hortense
PtrDBB8	Unnamed__4	CTCC	986	4	-	Petroselinum hortense
PtrDBB8	Unnamed__4	CTCC	993	4	+	Petroselinum hortense
PtrDBB8	Unnamed__4	CTCC	1370	4	-	Petroselinum hortense
PtrDBB8	Unnamed__4	CTCC	1474	4	+	Petroselinum hortense
PtrDBB8	Unnamed__4	CTCC	1568	4	-	Petroselinum hortense
PtrDBB8	Unnamed__4	CTCC	1746	4	+	Petroselinum hortense
PtrDBB8	STRE	AGGGG	730	5	+	Arabidopsis thaliana
PtrDBB8	WRE3	CCACCT	1962	6	-	Pisum sativum
PtrDBB8	MYB	CAACAG	1762	6	-	Arabidopsis thaliana
PtrDBB8	MYB	CAACCA	1809	6	-	Arabidopsis thaliana
PtrDBB8	LTR	CCGAAA	144	6	-	Hordeum vulgare	cis-acting element involved in low-temperature responsiveness
PtrDBB8	MBS	CAACTG	551	6	+	Arabidopsis thaliana	MYB binding site involved in drought-inducibility
PtrDBB8	MBS	CAACTG	594	6	+	Arabidopsis thaliana	MYB binding site involved in drought-inducibility
PtrDBB8	TCT-motif	TCTTAC	168	6	-	Arabidopsis thaliana	part of a light responsive element
PtrDBB8	TCT-motif	TCTTAC	236	6	-	Arabidopsis thaliana	part of a light responsive element
PtrDBB8	TCT-motif	TCTTAC	758	6	-	Arabidopsis thaliana	part of a light responsive element
PtrDBB8	GARE-motif	TCTGTTG	1761	7	+	Brassica oleracea	gibberellin-responsive element
PtrDBB8	AT~TATA-box	TATATA	1137	6	-	Arabidopsis thaliana
PtrDBB8		motif_sequence	115	4	-	organism	short_function
PtrDBB8		motif_sequence	148	4	-	organism	short_function
PtrDBB8		motif_sequence	158	4	-	organism	short_function
PtrDBB8		motif_sequence	267	4	-	organism	short_function
PtrDBB8		motif_sequence	886	4	+	organism	short_function
PtrDBB8		motif_sequence	991	4	+	organism	short_function
PtrDBB8		motif_sequence	1067	4	+	organism	short_function
PtrDBB8		motif_sequence	1166	4	+	organism	short_function
PtrDBB8		motif_sequence	1267	4	-	organism	short_function
PtrDBB8		motif_sequence	1361	4	-	organism	short_function
PtrDBB8		motif_sequence	1424	4	+	organism	short_function
PtrDBB8		motif_sequence	1596	4	+	organism	short_function
PtrDBB8		motif_sequence	1641	4	+	organism	short_function
PtrDBB8		motif_sequence	1693	4	+	organism	short_function
PtrDBB8		motif_sequence	1741	4	+	organism	short_function
PtrDBB8		motif_sequence	1749	4	+	organism	short_function
PtrDBB8		motif_sequence	1785	4	+	organism	short_function
PtrDBB8		motif_sequence	1948	4	+	organism	short_function
PtrDBB8	AAGAA-motif	GAAAGAA	225	7	-	Avena sativa
PtrDBB8	AAGAA-motif	GAAAGAA	749	7	-	Avena sativa
PtrDBB8	AAGAA-motif	GAAAGAA	1752	7	-	Avena sativa
PtrDBB8	AAGAA-motif	GAAAGAA	1788	7	-	Avena sativa
PtrDBB8	TCA-element	CCATCTTTTT	923	9	-	Nicotiana tabacum	cis-acting element involved in salicylic acid responsiveness
PtrDBB8	MYC	CATGTG	300	6	+	Arabidopsis thaliana
PtrDBB8	MYC	CATGTG	632	6	+	Arabidopsis thaliana
PtrDBB8	MYC	CATTTG	838	6	+	Arabidopsis thaliana
PtrDBB8	MYC	CATTTG	913	6	-	Arabidopsis thaliana
PtrDBB8	MYC	CAATTG	1318	6	-	Arabidopsis thaliana
PtrDBB8	MYC	CAATTG	1455	6	-	Arabidopsis thaliana
PtrDBB8	MYC	CATGTG	1563	6	-	Arabidopsis thaliana
PtrDBB8	WUN-motif	CCATTTCAA	1486	9	+	Nicotiana glutinosa
PtrDBB8	Gap-box	CAAATGAA(A/G)A	913	9	+	Arabidopsis thaliana	part of a light responsive element
PtrDBB9	TGA-element	AACGAC	1272	6	-	Brassica oleracea	auxin-responsive element
PtrDBB9	TCT-motif	TCTTAC	476	6	+	Arabidopsis thaliana	part of a light responsive element
PtrDBB9	TCT-motif	TCTTAC	562	6	+	Arabidopsis thaliana	part of a light responsive element
PtrDBB9	MBS	CAACTG	56	6	+	Arabidopsis thaliana	MYB binding site involved in drought-inducibility
PtrDBB9	MYB	TAACCA	763	6	-	Arabidopsis thaliana
PtrDBB9	MYB	CAACCA	815	6	+	Arabidopsis thaliana
PtrDBB9	MYB	TAACCA	906	6	-	Arabidopsis thaliana
PtrDBB9	MYB	CAACAG	1550	6	-	Arabidopsis thaliana
PtrDBB9	MYB	TAACCA	1834	6	-	Arabidopsis thaliana
PtrDBB9	AAGAA-motif	gGTAAAGAAA	717	9	-	Avena sativa
PtrDBB9	AAGAA-motif	GAAAGAA	875	7	-	Avena sativa
PtrDBB9	AAGAA-motif	gGTAAAGAAA	1902	9	-	Avena sativa
PtrDBB9		motif_sequence	84	4	+	organism	short_function
PtrDBB9		motif_sequence	205	4	+	organism	short_function
PtrDBB9		motif_sequence	621	4	-	organism	short_function
PtrDBB9		motif_sequence	625	4	+	organism	short_function
PtrDBB9		motif_sequence	669	4	-	organism	short_function
PtrDBB9		motif_sequence	678	4	-	organism	short_function
PtrDBB9		motif_sequence	865	4	+	organism	short_function
PtrDBB9		motif_sequence	965	4	-	organism	short_function
PtrDBB9		motif_sequence	973	4	+	organism	short_function
PtrDBB9		motif_sequence	1140	4	-	organism	short_function
PtrDBB9		motif_sequence	1164	4	+	organism	short_function
PtrDBB9		motif_sequence	1244	4	-	organism	short_function
PtrDBB9		motif_sequence	1334	4	-	organism	short_function
PtrDBB9		motif_sequence	1520	4	+	organism	short_function
PtrDBB9		motif_sequence	1593	4	-	organism	short_function
PtrDBB9		motif_sequence	1619	4	-	organism	short_function
PtrDBB9		motif_sequence	1728	4	+	organism	short_function
PtrDBB9		motif_sequence	1733	4	+	organism	short_function
PtrDBB9	AT~TATA-box	TATATA	1567	6	-	Arabidopsis thaliana
PtrDBB9	W box	TTGACC	1918	6	-	Arabidopsis thaliana
PtrDBB9	as-1	TGACG	547	5	+	Arabidopsis thaliana
PtrDBB9	as-1	TGACG	1911	5	-	Arabidopsis thaliana
PtrDBB9	circadian	CAAAGATATC	825	9	-	Lycopersicon esculentum	cis-acting regulatory element involved in circadian control
PtrDBB9	re2f-1	GCGGGAAA	95	8	-	Oryza sativa
PtrDBB9	WUN-motif	AAATTTCCT	1094	9	+	Brassica oleracea	wound-responsive element
PtrDBB9	MYC	CATTTG	233	6	+	Arabidopsis thaliana
PtrDBB9	MYC	CAATTG	529	6	+	Arabidopsis thaliana
PtrDBB9	MYC	CATTTG	819	6	+	Arabidopsis thaliana
PtrDBB9	CGTCA-motif	CGTCA	547	5	-	Hordeum vulgare	cis-acting regulatory element involved in the MeJA-responsiveness
PtrDBB9	CGTCA-motif	CGTCA	1911	5	+	Hordeum vulgare	cis-acting regulatory element involved in the MeJA-responsiveness
PtrDBB9	GT1-motif	GGTTAA	764	6	+	Arabidopsis thaliana	light responsive element
PtrDBB9	GT1-motif	GGTTAA	907	6	+	Arabidopsis thaliana	light responsive element
PtrDBB9	MYB-like sequence	TAACCA	763	6	-	Arabidopsis thaliana
PtrDBB9	MYB-like sequence	TAACCA	906	6	-	Arabidopsis thaliana
PtrDBB9	MYB-like sequence	TAACCA	1834	6	-	Arabidopsis thaliana
PtrDBB9	CAAT-box	CAAT	29	4	-	Nicotiana glutinosa
PtrDBB9	CAAT-box	CAAT	125	4	+	Nicotiana glutinosa
PtrDBB9	CAAT-box	CAAT	179	4	-	Nicotiana glutinosa
PtrDBB9	CAAT-box	TGCAAATCT	200	9	+	Brassica juncea	common cis-acting element in promoter and enhancer regions
PtrDBB9	CAAT-box	CAAAT	202	5	+	Pisum sativum	common cis-acting element in promoter and enhancer regions
PtrDBB9	CAAT-box	CAAAT	234	5	-	Pisum sativum	common cis-acting element in promoter and enhancer regions
PtrDBB9	CAAT-box	CAAT	287	4	+	Nicotiana glutinosa
PtrDBB9	CAAT-box	CAAT	350	4	-	Nicotiana glutinosa
PtrDBB9	CAAT-box	CAAAT	356	5	+	Pisum sativum	common cis-acting element in promoter and enhancer regions
PtrDBB9	CAAT-box	CAAT	440	4	-	Nicotiana glutinosa
PtrDBB9	CAAT-box	CAAAT	464	5	-	Pisum sativum	common cis-acting element in promoter and enhancer regions
PtrDBB9	CAAT-box	CAAT	506	4	+	Nicotiana glutinosa
PtrDBB9	CAAT-box	CCAAT	515	5	+	Arabidopsis thaliana	common cis-acting element in promoter and enhancer regions
PtrDBB9	CAAT-box	CAAT	516	4	+	Nicotiana glutinosa
PtrDBB9	CAAT-box	CCAAT	528	5	+	Arabidopsis thaliana	common cis-acting element in promoter and enhancer regions
PtrDBB9	CAAT-box	CAAT	529	4	+	Nicotiana glutinosa
PtrDBB9	CAAT-box	CAAT	531	4	-	Nicotiana glutinosa
PtrDBB9	CAAT-box	CAAAT	567	5	+	Pisum sativum	common cis-acting element in promoter and enhancer regions
PtrDBB9	CAAT-box	CAAAT	634	5	-	Pisum sativum	common cis-acting element in promoter and enhancer regions
PtrDBB9	CAAT-box	CCAAT	647	5	-	Arabidopsis thaliana	common cis-acting element in promoter and enhancer regions
PtrDBB9	CAAT-box	CAAT	694	4	-	Nicotiana glutinosa
PtrDBB9	CAAT-box	CAAT	729	4	+	Nicotiana glutinosa
PtrDBB9	CAAT-box	CAAT	735	4	-	Nicotiana glutinosa
PtrDBB9	CAAT-box	CCAAT	761	5	-	Arabidopsis thaliana	common cis-acting element in promoter and enhancer regions
PtrDBB9	CAAT-box	CAAAT	791	5	-	Pisum sativum	common cis-acting element in promoter and enhancer regions
PtrDBB9	CAAT-box	CCAAT	799	5	+	Arabidopsis thaliana	common cis-acting element in promoter and enhancer regions
PtrDBB9	CAAT-box	CAAT	800	4	+	Nicotiana glutinosa
PtrDBB9	CAAT-box	CAAAT	820	5	-	Pisum sativum	common cis-acting element in promoter and enhancer regions
PtrDBB9	CAAT-box	CAAT	892	4	-	Nicotiana glutinosa
PtrDBB9	CAAT-box	CAAT	913	4	+	Nicotiana glutinosa
PtrDBB9	CAAT-box	CAAT	922	4	+	Nicotiana glutinosa
PtrDBB9	CAAT-box	CAAAT	952	5	+	Pisum sativum	common cis-acting element in promoter and enhancer regions
PtrDBB9	CAAT-box	CAAT	955	4	-	Nicotiana glutinosa
PtrDBB9	CAAT-box	CCAAT	959	5	+	Arabidopsis thaliana	common cis-acting element in promoter and enhancer regions
PtrDBB9	CAAT-box	CAAT	960	4	+	Nicotiana glutinosa
PtrDBB9	CAAT-box	CAAT	1023	4	+	Nicotiana glutinosa
PtrDBB9	CAAT-box	CAAT	1027	4	+	Nicotiana glutinosa
PtrDBB9	CAAT-box	CAAAT	1040	5	-	Pisum sativum	common cis-acting element in promoter and enhancer regions
PtrDBB9	CAAT-box	CAAT	1137	4	-	Nicotiana glutinosa
PtrDBB9	CAAT-box	CCAAT	1278	5	-	Arabidopsis thaliana	common cis-acting element in promoter and enhancer regions
PtrDBB9	CAAT-box	CAAT	1292	4	-	Nicotiana glutinosa
PtrDBB9	CAAT-box	CAAAT	1345	5	+	Pisum sativum	common cis-acting element in promoter and enhancer regions
PtrDBB9	CAAT-box	CAAT	1378	4	+	Nicotiana glutinosa
PtrDBB9	CAAT-box	CAAAT	1408	5	+	Pisum sativum	common cis-acting element in promoter and enhancer regions
PtrDBB9	CAAT-box	CAAAT	1458	5	+	Pisum sativum	common cis-acting element in promoter and enhancer regions
PtrDBB9	CAAT-box	CAAAT	1463	5	+	Pisum sativum	common cis-acting element in promoter and enhancer regions
PtrDBB9	CAAT-box	CAAT	1473	4	-	Nicotiana glutinosa
PtrDBB9	CAAT-box	CAAAT	1630	5	+	Pisum sativum	common cis-acting element in promoter and enhancer regions
PtrDBB9	CAAT-box	CAAT	1694	4	-	Nicotiana glutinosa
PtrDBB9	CAAT-box	CAAT	1698	4	+	Nicotiana glutinosa
PtrDBB9	CAAT-box	CAAAT	1811	5	+	Pisum sativum	common cis-acting element in promoter and enhancer regions
PtrDBB9	CAAT-box	CAAT	1865	4	-	Nicotiana glutinosa
PtrDBB9	CAAT-box	CAAT	1921	4	+	Nicotiana glutinosa
PtrDBB9	CAAT-box	CCAAT	1927	5	+	Arabidopsis thaliana	common cis-acting element in promoter and enhancer regions
PtrDBB9	CAAT-box	CAAT	1928	4	+	Nicotiana glutinosa
PtrDBB9	CAAT-box	CCAAT	1935	5	+	Arabidopsis thaliana	common cis-acting element in promoter and enhancer regions
PtrDBB9	CAAT-box	CAAT	1936	4	+	Nicotiana glutinosa
PtrDBB9	CAAT-box	CAAT	1944	4	+	Nicotiana glutinosa
PtrDBB9	I-box	gGATAAGGTG	764	9	+	Zea mays	part of a light responsive element
PtrDBB9	Box 4	ATTAAT	1562	6	-	Petroselinum crispum	part of a conserved DNA module involved in light responsiveness
PtrDBB9	Box 4	ATTAAT	1585	6	-	Petroselinum crispum	part of a conserved DNA module involved in light responsiveness
PtrDBB9	CAT-box	GCCACT	521	6	-	Arabidopsis thaliana	cis-acting regulatory element related to meristem expression
PtrDBB9	AC-II	CCACCAACCCCC	1527	11	+	Phaseolus vulgaris
PtrDBB9	G-Box	CACGTT	111	6	-	Pisum sativum	cis-acting regulatory element involved in light responsiveness
PtrDBB9	GATA-motif	AAGATAAGATT	1005	10	+	Arabidopsis thaliana	part of a light responsive element
PtrDBB9	TGACG-motif	TGACG	547	5	+	Hordeum vulgare	cis-acting regulatory element involved in the MeJA-responsiveness
PtrDBB9	TGACG-motif	TGACG	1911	5	-	Hordeum vulgare	cis-acting regulatory element involved in the MeJA-responsiveness
PtrDBB9	G-box	CACGAC	543	6	-	Zea mays	cis-acting regulatory element involved in light responsiveness
PtrDBB9	G-box	CACGTC	548	6	-	Zea mays	cis-acting regulatory element involved in light responsiveness
PtrDBB9	ARE	AAACCA	92	6	-	Zea mays	cis-acting regulatory element essential for the anaerobic induction
PtrDBB9	ARE	AAACCA	796	6	+	Zea mays	cis-acting regulatory element essential for the anaerobic induction
PtrDBB9	ARE	AAACCA	844	6	-	Zea mays	cis-acting regulatory element essential for the anaerobic induction
PtrDBB9	ARE	AAACCA	1032	6	+	Zea mays	cis-acting regulatory element essential for the anaerobic induction
PtrDBB9	ARE	AAACCA	1106	6	-	Zea mays	cis-acting regulatory element essential for the anaerobic induction
PtrDBB9	ATC-motif	AGTAATCT	251	8	-	Spinacia oleracea	part of a conserved DNA module involved in light responsiveness
PtrDBB9	TCA	TCATCTTCAT	884	9	+	Pisum sativum
PtrDBB9	TCA	TCATCTTCAT	1138	9	-	Pisum sativum
PtrDBB9	MRE	AACCTAA	1685	7	-	Petroselinum crispum	MYB binding site involved in light responsiveness
PtrDBB9	Myb	CAACTG	56	6	+	Arabidopsis thaliana
PtrDBB9	Myb	TAACTG	1624	6	+	Arabidopsis thaliana
PtrDBB9	TATA-box	TATA	75	4	+	Arabidopsis thaliana	core promoter element around -30 of transcription start
PtrDBB9	TATA-box	TATA	159	4	+	Arabidopsis thaliana	core promoter element around -30 of transcription start
PtrDBB9	TATA-box	TATA	455	4	+	Arabidopsis thaliana	core promoter element around -30 of transcription start
PtrDBB9	TATA-box	TATA	855	4	+	Arabidopsis thaliana	core promoter element around -30 of transcription start
PtrDBB9	TATA-box	ATTATA	1158	6	+	Brassica napus	core promoter element around -30 of transcription start
PtrDBB9	TATA-box	TATAA	1159	5	-	Arabidopsis thaliana	core promoter element around -30 of transcription start
PtrDBB9	TATA-box	TATA	1160	4	-	Arabidopsis thaliana	core promoter element around -30 of transcription start
PtrDBB9	TATA-box	TATAAAA	1175	7	-	Pisum sativum	core promoter element around -30 of transcription start
PtrDBB9	TATA-box	TATAAA	1176	6	-	Helianthus annuus	core promoter element around -30 of transcription start
PtrDBB9	TATA-box	TATAA	1177	5	-	Arabidopsis thaliana	core promoter element around -30 of transcription start
PtrDBB9	TATA-box	TATA	1178	4	-	Arabidopsis thaliana	core promoter element around -30 of transcription start
PtrDBB9	TATA-box	TATAAAA	1215	7	-	Pisum sativum	core promoter element around -30 of transcription start
PtrDBB9	TATA-box	TATAAA	1216	6	-	Helianthus annuus	core promoter element around -30 of transcription start
PtrDBB9	TATA-box	TATAA	1217	5	-	Arabidopsis thaliana	core promoter element around -30 of transcription start
PtrDBB9	TATA-box	TATA	1218	4	-	Arabidopsis thaliana	core promoter element around -30 of transcription start
PtrDBB9	TATA-box	ATATAT	1566	6	-	Brassica napus	core promoter element around -30 of transcription start
PtrDBB9	TATA-box	TATATA	1567	6	-	Arabidopsis thaliana	core promoter element around -30 of transcription start
PtrDBB9	TATA-box	TATA	1569	4	-	Arabidopsis thaliana	core promoter element around -30 of transcription start
PtrDBB9	TATA-box	tcTATAAATAgg	1608	11	+	Nicotiana tabacum	core promoter element around -30 of transcription start
PtrDBB9	TATA-box	TATAAA	1956	6	-	Helianthus annuus	core promoter element around -30 of transcription start
PtrDBB9	TATA-box	TATAA	1957	5	-	Arabidopsis thaliana	core promoter element around -30 of transcription start
PtrDBB9	TATA-box	TATA	1958	4	-	Arabidopsis thaliana	core promoter element around -30 of transcription start
PtrDBB9	STRE	AGGGG	11	5	-	Arabidopsis thaliana
PtrDBB9	STRE	AGGGG	1535	5	-	Arabidopsis thaliana
PtrDBB9	ABRE	ACGTG	112	5	+	Arabidopsis thaliana	cis-acting element involved in the abscisic acid responsiveness
PtrDBB9	ABRE	ACGTG	549	5	+	Arabidopsis thaliana	cis-acting element involved in the abscisic acid responsiveness
PtrDBB9	Unnamed__4	CTCC	50	4	+	Petroselinum hortense
PtrDBB9	Unnamed__4	CTCC	300	4	+	Petroselinum hortense
PtrDBB9	Unnamed__4	CTCC	315	4	-	Petroselinum hortense
PtrDBB9	Unnamed__4	CTCC	510	4	-	Petroselinum hortense
PtrDBB9	Unnamed__4	CTCC	965	4	-	Petroselinum hortense
PtrDBB9	Unnamed__4	CTCC	985	4	-	Petroselinum hortense
PtrDBB9	Unnamed__4	CTCC	1525	4	+	Petroselinum hortense
PtrDBB9	Unnamed__4	CTCC	1538	4	+	Petroselinum hortense
PtrDBB9	Unnamed__4	CTCC	1542	4	+	Petroselinum hortense
PtrDBB9	Unnamed__4	CTCC	1546	4	+	Petroselinum hortense
PtrDBB9	Unnamed__4	CTCC	1730	4	+	Petroselinum hortense
PtrDBB9	Unnamed__4	CTCC	1875	4	+	Petroselinum hortense
PtrDBB9	Unnamed__4	CTCC	1988	4	-	Petroselinum hortense
PtrDBB9	Myb-binding site	CAACAG	1550	6	-	Nicotiana tabacum
PtrDBB9	TC-rich repeats	GTTTTCTTAC	558	9	+	Nicotiana tabacum	cis-acting element involved in defense and stress responsiveness
PtrDBB9	TC-rich repeats	GTTTTCTTAC	716	9	+	Nicotiana tabacum	cis-acting element involved in defense and stress responsiveness
